# Supplementary material for: Cinnarizinium fumarate
Source: Acta Crystallogr Sect E Struct Rep Online. 2012 Dec 22;69(Pt 1):o142–3. doi: 10.1107/S1600536812051239 (PMC3588249; doi:10.1107/S1600536812051239)
Supplement: Supplementary file 1 [file e-69-0o142-sup1.cif]

##############################################################################
#                                                                            #
# This CIF contains the data in a paper accepted for publication in          #
# Acta Crystallographica Section E. It conforms to the requirements of       #
# Notes for Authors for Acta Crystallographica Section E, and has been       #
# peer reviewed under the auspices of the IUCr Commission on Journals.       #
#                                                                            #
# Full details of the Crystallographic Information File format               #
# are given in the paper "The Crystallographic Information File (CIF):       #
# a New Standard Archive File for Crystallography" by S. R. Hall, F. H.      #
# Allen and I. D. Brown [Acta Cryst. (1991), A47, 655-685].                  #
#                                                                            #
# The current version of the core CIF dictionary is obtainable from          #
# ftp://ftp.iucr.org/pub/cif_core.dic.                                       #
#                                                                            #
# Software is freely available for graphical display of the structure(s)     #
# in this CIF. For information consult the CIF software page                 #
# http://www.iucr.org/resources/cif/software.                                #
#                                                                            #
# This file may be used for bona fide research purposes within the           #
# scientific community so long as proper attribution is given to the journal # 
# article from which it was obtained.                                        #
#                                                                            #
##############################################################################
data_global
_audit_creation_method     SHELXL-97
_journal_date_recd_electronic     2012-12-09
_journal_date_accepted     2012-12-18
_journal_name_full     'Acta Crystallographica, Section E'
_journal_year     2013
_journal_volume     69
_journal_issue      1
_journal_page_first     o142
_journal_page_last     o143
_journal_paper_category     QO
_journal_paper_doi     10.1107/S1600536812051239
_journal_coeditor_code     ZL2527
_publ_contact_author_name     'Jasinski, Jerry P.'
_publ_contact_author_address
;
Department of Chemistry
Keene State College
229 Main Street
Keene, New Hampshire 03435, USA
;
_publ_contact_author_email     jjasinski@keene.edu
_publ_contact_author_fax     ?
_publ_contact_author_phone     '603 358-2563'
_publ_section_title
;
Cinnarizinium fumarate
;
loop_
    _publ_author_name
    _publ_author_address
    'Kavitha, C. N.'
;
Department of Studies in Chemistry
University of Mysore
Manasagangotri, Mysore 570 006, India
;
    'Yildirim, Sema \=Ozt\=urk'
;
Department of Physics
Faculty of Sciences
Erciyes University
38039 Kayseri, Turkey
;
    'Jasinski, Jerry P.'
;
Department of Chemistry
Keene State College
229 Main Street
Keene, NH 03435-2001, USA
;
    'Yathirajan, H. S.'
;
Department of Studies in Chemistry
University of Mysore
Manasagangotri, Mysore 570 006, India
;
    'Butcher, Ray J.'
;
Department of Chemistry
Howard University
525 College Street NW
Washington, DC 20059, USA
;
data_I
_chemical_name_systematic
;
4-Diphenylmethyl-1-[(<i>E</i>)-3-phenylprop-2-en-1-yl]piperazin-1-ium
(2<i>Z</i>)-3-carboxyprop-2-enoate
;
_chemical_name_common     ?
_chemical_formula_moiety     'C26 H29 N2 +, C4 H3 O4 -'
_chemical_formula_sum     'C30 H32 N2 O4'
_chemical_formula_iupac     'C26 H29 N2 +, C4 H3 O4 -'
_chemical_formula_weight     484.58
_chemical_melting_point     ?
_symmetry_cell_setting     monoclinic
_symmetry_space_group_name_H-M     'P 21/c'
_symmetry_space_group_name_Hall     '-P 2ybc'
loop_
    _symmetry_equiv_pos_as_xyz
    'x, y, z'
    '-x, y+1/2, -z+1/2'
    '-x, -y, -z'
    'x, -y-1/2, z-1/2'
_cell_length_a     21.9467(4)
_cell_length_b     10.43729(18)
_cell_length_c     11.20623(19)
_cell_angle_alpha     90.00
_cell_angle_beta     90.0458(15)
_cell_angle_gamma     90.00
_cell_volume     2566.95(8)
_cell_formula_units_Z     4
_cell_measurement_reflns_used     3517
_cell_measurement_theta_min     3.9414
_cell_measurement_theta_max     75.4111
_cell_measurement_temperature     123(2)
_exptl_crystal_description     prism
_exptl_crystal_colour     colorless
_exptl_crystal_size_max     0.60
_exptl_crystal_size_mid     0.30
_exptl_crystal_size_min     0.25
_exptl_crystal_density_diffrn     1.254
_exptl_crystal_density_meas     ?
_exptl_crystal_density_method     'not measured'
_exptl_crystal_F_000     1032
_exptl_absorpt_coefficient_mu     0.667
_exptl_absorpt_correction_type     multi-scan
_exptl_absorpt_process_details
;
(CrysAlis RED and CrysAlis PRO; Agilent, 2011)
;
_exptl_absorpt_correction_T_min     0.73209
_exptl_absorpt_correction_T_max     1.00000
_exptl_special_details     ?
_diffrn_ambient_temperature     123(2)
_diffrn_radiation_type     CuK\a
_diffrn_radiation_wavelength     1.54184
_diffrn_radiation_source     'Enhance (Cu) X-ray Source'
_diffrn_radiation_monochromator     graphite
_diffrn_measurement_device_type     'Agilent Xcalibur (Ruby, Gemini)'
_diffrn_measurement_method     '\w scans'
_diffrn_detector_area_resol_mean     10.5081
_diffrn_reflns_number     9777
_diffrn_reflns_av_R_equivalents     0.0275
_diffrn_reflns_av_sigmaI/netI     0.0377
_diffrn_reflns_theta_min     4.03
_diffrn_reflns_theta_max     75.60
_diffrn_reflns_theta_full     67.50
_diffrn_measured_fraction_theta_max     0.967
_diffrn_measured_fraction_theta_full     0.999
_diffrn_reflns_limit_h_min     -23
_diffrn_reflns_limit_h_max     27
_diffrn_reflns_limit_k_min     -12
_diffrn_reflns_limit_k_max     8
_diffrn_reflns_limit_l_min     -13
_diffrn_reflns_limit_l_max     13
_diffrn_standards_number     ?
_diffrn_standards_interval_count     ?
_diffrn_standards_interval_time     ?
_diffrn_standards_decay_%     ?
_refine_special_details
;
 Refinement of F^2^ against ALL reflections.  The weighted R-factor wR and
 goodness of fit S are based on F^2^, conventional R-factors R are based
 on F, with F set to zero for negative F^2^. The threshold expression of
 F^2^ > 2sigma(F^2^) is used only for calculating R-factors(gt) etc. and is
 not relevant to the choice of reflections for refinement.  R-factors based
 on F^2^ are statistically about twice as large as those based on F, and R-
 factors based on ALL data will be even larger.
;
_reflns_number_total     5146
_reflns_number_gt     4289
_reflns_threshold_expression     I>2sigma(I)
_refine_ls_structure_factor_coef     Fsqd
_refine_ls_matrix_type     full
_refine_ls_R_factor_all     0.0527
_refine_ls_R_factor_gt     0.0430
_refine_ls_wR_factor_gt     0.1119
_refine_ls_wR_factor_ref     0.1211
_refine_ls_goodness_of_fit_ref     1.024
_refine_ls_restrained_S_all     1.024
_refine_ls_number_reflns     5146
_refine_ls_number_parameters     333
_refine_ls_number_restraints     0
_refine_ls_hydrogen_treatment     mixed
_refine_ls_weighting_scheme     calc
_refine_ls_weighting_details
         'calc w=1/[\s^2^(Fo^2^)+(0.0628P)^2^+0.4518P] where P=(Fo^2^+2Fc^2^)/3'
_atom_sites_solution_hydrogens     geom
_atom_sites_solution_primary     direct
_atom_sites_solution_secondary     difmap
_refine_ls_shift/su_max     0.001
_refine_ls_shift/su_mean     0.000
_refine_diff_density_max     0.269
_refine_diff_density_min     -0.224
_refine_ls_extinction_method     none
_refine_ls_extinction_coef     ?
loop_
    _atom_type_symbol
    _atom_type_description
    _atom_type_scat_dispersion_real
    _atom_type_scat_dispersion_imag
    _atom_type_scat_source
    'C' 'C' 0.0181 0.0091
                         'International Tables Vol C Tables 4.2.6.8 and 6.1.1.4'
    'H' 'H' 0.0000 0.0000
                         'International Tables Vol C Tables 4.2.6.8 and 6.1.1.4'
    'N' 'N' 0.0311 0.0180
                         'International Tables Vol C Tables 4.2.6.8 and 6.1.1.4'
    'O' 'O' 0.0492 0.0322
                         'International Tables Vol C Tables 4.2.6.8 and 6.1.1.4'
_computing_data_collection     'CrysAlis PRO (Agilent, 2011)'
_computing_cell_refinement     'CrysAlis PRO (Agilent, 2011)'
_computing_data_reduction     'CrysAlis PRO (Agilent, 2011)'
_computing_structure_solution     'SHELXS97 (Sheldrick, 2008)'
_computing_structure_refinement     'SHELXL97 (Sheldrick, 2008)'
_computing_molecular_graphics     'SHELXTL (Sheldrick, 2008)'
_computing_publication_material     'SHELXTL (Sheldrick, 2008)'
loop_
    _atom_site_type_symbol
    _atom_site_label
    _atom_site_fract_x
    _atom_site_fract_y
    _atom_site_fract_z
    _atom_site_U_iso_or_equiv
    _atom_site_adp_type
    _atom_site_calc_flag
    _atom_site_refinement_flags
    _atom_site_occupancy
    _atom_site_symmetry_multiplicity
    _atom_site_disorder_assembly
    _atom_site_disorder_group
    O O1 0.70117(5) 0.78316(11) 0.33222(10) 0.0323(3) Uani d . 1 1 . .
    O O2 0.76739(6) 0.88857(12) 0.44702(12) 0.0446(3) Uani d . 1 1 . .
    O O3 0.64077(5) 0.41055(10) 0.57965(9) 0.0298(2) Uani d . 1 1 . .
    O O4 0.70688(5) 0.50977(10) 0.69945(9) 0.0272(2) Uani d . 1 1 . .
    N N1 0.79869(5) 0.16984(11) 0.86255(10) 0.0208(2) Uani d . 1 1 . .
    N N2 0.68573(5) 0.31174(11) 0.84519(10) 0.0200(2) Uani d . 1 1 . .
    C C1 0.87241(6) 0.02312(14) 0.76576(13) 0.0237(3) Uani d . 1 1 . .
    C C2 0.85173(7) -0.09616(15) 0.80480(14) 0.0287(3) Uani d . 1 1 . .
    H H2A 0.8321 -0.1028 0.8780 0.034 Uiso calc R 1 1 . .
    C C3 0.86015(7) -0.20467(16) 0.73566(16) 0.0340(3) Uani d . 1 1 . .
    H H3A 0.8461 -0.2837 0.7625 0.041 Uiso calc R 1 1 . .
    C C4 0.88951(7) -0.19554(17) 0.62621(16) 0.0362(4) Uani d . 1 1 . .
    H H4A 0.8954 -0.2685 0.5800 0.043 Uiso calc R 1 1 . .
    C C5 0.90995(7) -0.07792(18) 0.58618(15) 0.0367(4) Uani d . 1 1 . .
    H H5A 0.9293 -0.0716 0.5126 0.044 Uiso calc R 1 1 . .
    C C6 0.90159(7) 0.03164(16) 0.65610(13) 0.0288(3) Uani d . 1 1 . .
    H H6A 0.9156 0.1105 0.6291 0.035 Uiso calc R 1 1 . .
    C C7 0.86398(6) 0.14289(13) 0.84173(12) 0.0223(3) Uani d . 1 1 . .
    H H7A 0.8818 0.2158 0.7990 0.027 Uiso calc R 1 1 . .
    C C8 0.89718(6) 0.12793(13) 0.96069(13) 0.0241(3) Uani d . 1 1 . .
    C C9 0.95738(7) 0.16951(15) 0.96988(15) 0.0315(3) Uani d . 1 1 . .
    H H9A 0.9759 0.2094 0.9052 0.038 Uiso calc R 1 1 . .
    C C10 0.98986(8) 0.15168(18) 1.07497(17) 0.0396(4) Uani d . 1 1 . .
    H H10A 1.0300 0.1796 1.0803 0.048 Uiso calc R 1 1 . .
    C C11 0.96277(8) 0.09271(17) 1.17150(16) 0.0402(4) Uani d . 1 1 . .
    H H11A 0.9847 0.0802 1.2416 0.048 Uiso calc R 1 1 . .
    C C12 0.90255(8) 0.05206(15) 1.16380(14) 0.0348(4) Uani d . 1 1 . .
    H H12A 0.8842 0.0127 1.2290 0.042 Uiso calc R 1 1 . .
    C C13 0.86965(7) 0.07003(14) 1.05883(14) 0.0280(3) Uani d . 1 1 . .
    H H13A 0.8293 0.0434 1.0542 0.034 Uiso calc R 1 1 . .
    C C14 0.79157(6) 0.29648(13) 0.91797(12) 0.0215(3) Uani d . 1 1 . .
    H H14A 0.8042 0.3624 0.8622 0.026 Uiso calc R 1 1 . .
    H H14B 0.8174 0.3022 0.9881 0.026 Uiso calc R 1 1 . .
    C C15 0.72582(6) 0.31822(13) 0.95322(11) 0.0205(3) Uani d . 1 1 . .
    H H15A 0.7134 0.2535 1.0103 0.025 Uiso calc R 1 1 . .
    H H15B 0.7217 0.4015 0.9908 0.025 Uiso calc R 1 1 . .
    C C16 0.69605(6) 0.18874(13) 0.78029(12) 0.0220(3) Uani d . 1 1 . .
    H H16A 0.6727 0.1888 0.7068 0.026 Uiso calc R 1 1 . .
    H H16B 0.6820 0.1179 0.8290 0.026 Uiso calc R 1 1 . .
    C C17 0.76314(6) 0.17046(14) 0.75159(12) 0.0226(3) Uani d . 1 1 . .
    H H17A 0.7689 0.0901 0.7096 0.027 Uiso calc R 1 1 . .
    H H17B 0.7771 0.2394 0.7003 0.027 Uiso calc R 1 1 . .
    C C18 0.61896(6) 0.32482(14) 0.87638(12) 0.0241(3) Uani d . 1 1 . .
    H H18A 0.5951 0.3275 0.8035 0.029 Uiso calc R 1 1 . .
    H H18B 0.6062 0.2504 0.9217 0.029 Uiso calc R 1 1 . .
    C C19 0.60671(6) 0.44322(14) 0.94778(13) 0.0243(3) Uani d . 1 1 . .
    H H19A 0.6144 0.5229 0.9137 0.029 Uiso calc R 1 1 . .
    C C20 0.58525(6) 0.43782(14) 1.05838(13) 0.0234(3) Uani d . 1 1 . .
    H H20A 0.5786 0.3563 1.0892 0.028 Uiso calc R 1 1 . .
    C C21 0.57077(6) 0.54589(14) 1.13783(12) 0.0235(3) Uani d . 1 1 . .
    C C22 0.57635(6) 0.67372(15) 1.10234(13) 0.0265(3) Uani d . 1 1 . .
    H H22A 0.5904 0.6926 1.0261 0.032 Uiso calc R 1 1 . .
    C C23 0.56116(7) 0.77284(15) 1.17925(14) 0.0307(3) Uani d . 1 1 . .
    H H23A 0.5651 0.8574 1.1543 0.037 Uiso calc R 1 1 . .
    C C24 0.54012(7) 0.74589(16) 1.29343(14) 0.0305(3) Uani d . 1 1 . .
    H H24A 0.5295 0.8123 1.3447 0.037 Uiso calc R 1 1 . .
    C C25 0.53502(7) 0.61982(17) 1.33073(13) 0.0318(3) Uani d . 1 1 . .
    H H25A 0.5213 0.6015 1.4073 0.038 Uiso calc R 1 1 . .
    C C26 0.55045(7) 0.52071(15) 1.25361(13) 0.0282(3) Uani d . 1 1 . .
    H H26A 0.5472 0.4363 1.2795 0.034 Uiso calc R 1 1 . .
    C C100 0.73414(7) 0.79844(14) 0.43019(13) 0.0269(3) Uani d . 1 1 . .
    C C101 0.72630(7) 0.69456(14) 0.51966(13) 0.0253(3) Uani d . 1 1 . .
    H H10B 0.7510 0.6958 0.5871 0.030 Uiso calc R 1 1 . .
    C C102 0.68628(7) 0.60047(13) 0.50916(12) 0.0233(3) Uani d . 1 1 . .
    H H10C 0.6627 0.5971 0.4402 0.028 Uiso calc R 1 1 . .
    C C103 0.67661(6) 0.49876(13) 0.60193(12) 0.0222(3) Uani d . 1 1 . .
    H H1N 0.6971(8) 0.3776(18) 0.7921(17) 0.027(4) Uiso d . 1 1 . .
    H H1O1 0.7076(11) 0.851(2) 0.279(2) 0.054(7) Uiso d . 1 1 . .
loop_
    _atom_site_aniso_label
    _atom_site_aniso_U_11
    _atom_site_aniso_U_22
    _atom_site_aniso_U_33
    _atom_site_aniso_U_12
    _atom_site_aniso_U_13
    _atom_site_aniso_U_23
    O1 0.0442(6) 0.0275(5) 0.0254(5) -0.0047(5) -0.0059(4) 0.0074(4)
    O2 0.0537(8) 0.0318(6) 0.0484(7) -0.0153(6) -0.0188(6) 0.0135(5)
    O3 0.0385(6) 0.0226(5) 0.0282(5) -0.0041(4) -0.0018(4) -0.0003(4)
    O4 0.0407(6) 0.0207(5) 0.0201(5) -0.0006(4) -0.0027(4) 0.0004(4)
    N1 0.0217(5) 0.0202(5) 0.0204(5) 0.0032(4) -0.0016(4) -0.0015(4)
    N2 0.0219(5) 0.0201(5) 0.0180(5) 0.0036(4) -0.0001(4) 0.0003(4)
    C1 0.0185(6) 0.0249(7) 0.0278(7) 0.0044(5) -0.0032(5) -0.0019(5)
    C2 0.0270(7) 0.0267(7) 0.0325(8) 0.0022(6) 0.0005(5) -0.0027(6)
    C3 0.0296(8) 0.0264(8) 0.0461(9) 0.0017(6) -0.0042(6) -0.0054(7)
    C4 0.0295(8) 0.0349(8) 0.0443(9) 0.0068(7) -0.0036(6) -0.0173(7)
    C5 0.0304(8) 0.0484(10) 0.0313(8) 0.0058(7) 0.0020(6) -0.0109(7)
    C6 0.0260(7) 0.0322(8) 0.0282(7) 0.0035(6) -0.0005(5) -0.0012(6)
    C7 0.0219(6) 0.0212(6) 0.0239(6) 0.0008(5) -0.0003(5) 0.0009(5)
    C8 0.0247(7) 0.0198(6) 0.0280(7) 0.0055(5) -0.0029(5) -0.0042(5)
    C9 0.0253(7) 0.0306(8) 0.0387(8) 0.0035(6) -0.0022(6) -0.0071(6)
    C10 0.0272(8) 0.0444(10) 0.0473(10) 0.0080(7) -0.0112(7) -0.0136(8)
    C11 0.0448(9) 0.0386(9) 0.0372(9) 0.0195(8) -0.0199(7) -0.0115(7)
    C12 0.0511(10) 0.0252(7) 0.0282(7) 0.0105(7) -0.0045(7) -0.0010(6)
    C13 0.0320(7) 0.0218(7) 0.0303(7) 0.0024(6) -0.0037(6) -0.0006(6)
    C14 0.0234(6) 0.0208(6) 0.0202(6) 0.0014(5) -0.0012(5) -0.0009(5)
    C15 0.0235(6) 0.0216(6) 0.0163(6) 0.0026(5) -0.0015(4) -0.0003(5)
    C16 0.0241(7) 0.0223(6) 0.0197(6) 0.0016(5) -0.0025(5) -0.0015(5)
    C17 0.0246(7) 0.0238(7) 0.0193(6) 0.0043(5) -0.0015(5) -0.0023(5)
    C18 0.0205(6) 0.0282(7) 0.0237(6) 0.0026(5) -0.0009(5) 0.0009(5)
    C19 0.0215(6) 0.0256(7) 0.0260(7) 0.0043(5) 0.0001(5) 0.0028(6)
    C20 0.0192(6) 0.0246(7) 0.0265(7) 0.0012(5) -0.0012(5) 0.0011(5)
    C21 0.0177(6) 0.0283(7) 0.0246(7) 0.0001(5) -0.0004(5) -0.0003(5)
    C22 0.0239(7) 0.0303(8) 0.0253(7) -0.0010(6) 0.0029(5) 0.0003(6)
    C23 0.0286(7) 0.0274(8) 0.0360(8) -0.0003(6) 0.0004(6) -0.0020(6)
    C24 0.0248(7) 0.0342(8) 0.0326(8) 0.0021(6) 0.0000(5) -0.0100(6)
    C25 0.0320(8) 0.0402(9) 0.0233(7) -0.0004(7) 0.0034(5) -0.0021(6)
    C26 0.0282(7) 0.0292(7) 0.0271(7) -0.0016(6) 0.0016(5) 0.0012(6)
    C100 0.0291(7) 0.0233(7) 0.0284(7) 0.0019(6) -0.0019(5) 0.0035(6)
    C101 0.0285(7) 0.0244(7) 0.0230(6) 0.0033(6) -0.0025(5) 0.0028(5)
    C102 0.0297(7) 0.0209(6) 0.0194(6) 0.0045(5) -0.0009(5) -0.0011(5)
    C103 0.0286(7) 0.0183(6) 0.0196(6) 0.0051(5) 0.0024(5) -0.0012(5)
_geom_special_details
;
 All esds (except the esd in the dihedral angle between two l.s. planes)
 are estimated using the full covariance matrix.  The cell esds are taken
 into account individually in the estimation of esds in distances, angles
 and torsion angles; correlations between esds in cell parameters are only
 used when they are defined by crystal symmetry.  An approximate (isotropic)
 treatment of cell esds is used for estimating esds involving l.s. planes.
;
loop_
    _geom_bond_atom_site_label_1
    _geom_bond_atom_site_label_2
    _geom_bond_site_symmetry_2
    _geom_bond_distance
    _geom_bond_publ_flag
    O1 C100 . 1.3240(19) ?
    O1 H1O1 . 0.94(3) ?
    O2 C100 . 1.205(2) ?
    O3 C103 . 1.2363(18) ?
    O4 C103 . 1.2837(18) ?
    N1 C17 . 1.4675(17) ?
    N1 C14 . 1.4688(17) ?
    N1 C7 . 1.4790(17) ?
    N2 C16 . 1.4929(17) ?
    N2 C15 . 1.4976(16) ?
    N2 C18 . 1.5129(17) ?
    N2 H1N . 0.943(19) ?
    C1 C6 . 1.389(2) ?
    C1 C2 . 1.395(2) ?
    C1 C7 . 1.5238(19) ?
    C2 C3 . 1.385(2) ?
    C2 H2A . 0.9300 ?
    C3 C4 . 1.389(3) ?
    C3 H3A . 0.9300 ?
    C4 C5 . 1.382(3) ?
    C4 H4A . 0.9300 ?
    C5 C6 . 1.398(2) ?
    C5 H5A . 0.9300 ?
    C6 H6A . 0.9300 ?
    C7 C8 . 1.5267(19) ?
    C7 H7A . 0.9800 ?
    C8 C13 . 1.393(2) ?
    C8 C9 . 1.394(2) ?
    C9 C10 . 1.389(2) ?
    C9 H9A . 0.9300 ?
    C10 C11 . 1.380(3) ?
    C10 H10A . 0.9300 ?
    C11 C12 . 1.391(3) ?
    C11 H11A . 0.9300 ?
    C12 C13 . 1.392(2) ?
    C12 H12A . 0.9300 ?
    C13 H13A . 0.9300 ?
    C14 C15 . 1.5135(18) ?
    C14 H14A . 0.9700 ?
    C14 H14B . 0.9700 ?
    C15 H15A . 0.9700 ?
    C15 H15B . 0.9700 ?
    C16 C17 . 1.5194(18) ?
    C16 H16A . 0.9700 ?
    C16 H16B . 0.9700 ?
    C17 H17A . 0.9700 ?
    C17 H17B . 0.9700 ?
    C18 C19 . 1.497(2) ?
    C18 H18A . 0.9700 ?
    C18 H18B . 0.9700 ?
    C19 C20 . 1.327(2) ?
    C19 H19A . 0.9300 ?
    C20 C21 . 1.472(2) ?
    C20 H20A . 0.9300 ?
    C21 C26 . 1.397(2) ?
    C21 C22 . 1.398(2) ?
    C22 C23 . 1.387(2) ?
    C22 H22A . 0.9300 ?
    C23 C24 . 1.389(2) ?
    C23 H23A . 0.9300 ?
    C24 C25 . 1.385(2) ?
    C24 H24A . 0.9300 ?
    C25 C26 . 1.390(2) ?
    C25 H25A . 0.9300 ?
    C26 H26A . 0.9300 ?
    C100 C101 . 1.487(2) ?
    C101 C102 . 1.323(2) ?
    C101 H10B . 0.9300 ?
    C102 C103 . 1.5010(19) ?
    C102 H10C . 0.9300 ?
loop_
    _geom_angle_atom_site_label_1
    _geom_angle_atom_site_label_2
    _geom_angle_atom_site_label_3
    _geom_angle_site_symmetry_1
    _geom_angle_site_symmetry_3
    _geom_angle
    _geom_angle_publ_flag
    C100 O1 H1O1 . . 110.6(15) ?
    C17 N1 C14 . . 107.31(10) ?
    C17 N1 C7 . . 112.44(10) ?
    C14 N1 C7 . . 109.95(11) ?
    C16 N2 C15 . . 110.08(10) ?
    C16 N2 C18 . . 109.73(11) ?
    C15 N2 C18 . . 112.20(10) ?
    C16 N2 H1N . . 106.2(11) ?
    C15 N2 H1N . . 108.8(12) ?
    C18 N2 H1N . . 109.7(11) ?
    C6 C1 C2 . . 119.00(14) ?
    C6 C1 C7 . . 119.86(13) ?
    C2 C1 C7 . . 121.14(13) ?
    C3 C2 C1 . . 120.71(14) ?
    C3 C2 H2A . . 119.6 ?
    C1 C2 H2A . . 119.6 ?
    C2 C3 C4 . . 120.00(16) ?
    C2 C3 H3A . . 120.0 ?
    C4 C3 H3A . . 120.0 ?
    C5 C4 C3 . . 119.90(15) ?
    C5 C4 H4A . . 120.1 ?
    C3 C4 H4A . . 120.1 ?
    C4 C5 C6 . . 120.11(15) ?
    C4 C5 H5A . . 119.9 ?
    C6 C5 H5A . . 119.9 ?
    C1 C6 C5 . . 120.28(15) ?
    C1 C6 H6A . . 119.9 ?
    C5 C6 H6A . . 119.9 ?
    N1 C7 C1 . . 111.23(11) ?
    N1 C7 C8 . . 110.08(11) ?
    C1 C7 C8 . . 110.24(11) ?
    N1 C7 H7A . . 108.4 ?
    C1 C7 H7A . . 108.4 ?
    C8 C7 H7A . . 108.4 ?
    C13 C8 C9 . . 119.22(14) ?
    C13 C8 C7 . . 121.79(13) ?
    C9 C8 C7 . . 118.95(13) ?
    C10 C9 C8 . . 120.44(16) ?
    C10 C9 H9A . . 119.8 ?
    C8 C9 H9A . . 119.8 ?
    C11 C10 C9 . . 120.23(16) ?
    C11 C10 H10A . . 119.9 ?
    C9 C10 H10A . . 119.9 ?
    C10 C11 C12 . . 119.84(15) ?
    C10 C11 H11A . . 120.1 ?
    C12 C11 H11A . . 120.1 ?
    C11 C12 C13 . . 120.23(16) ?
    C11 C12 H12A . . 119.9 ?
    C13 C12 H12A . . 119.9 ?
    C12 C13 C8 . . 120.03(15) ?
    C12 C13 H13A . . 120.0 ?
    C8 C13 H13A . . 120.0 ?
    N1 C14 C15 . . 110.31(11) ?
    N1 C14 H14A . . 109.6 ?
    C15 C14 H14A . . 109.6 ?
    N1 C14 H14B . . 109.6 ?
    C15 C14 H14B . . 109.6 ?
    H14A C14 H14B . . 108.1 ?
    N2 C15 C14 . . 110.00(10) ?
    N2 C15 H15A . . 109.7 ?
    C14 C15 H15A . . 109.7 ?
    N2 C15 H15B . . 109.7 ?
    C14 C15 H15B . . 109.7 ?
    H15A C15 H15B . . 108.2 ?
    N2 C16 C17 . . 111.02(11) ?
    N2 C16 H16A . . 109.4 ?
    C17 C16 H16A . . 109.4 ?
    N2 C16 H16B . . 109.4 ?
    C17 C16 H16B . . 109.4 ?
    H16A C16 H16B . . 108.0 ?
    N1 C17 C16 . . 109.63(11) ?
    N1 C17 H17A . . 109.7 ?
    C16 C17 H17A . . 109.7 ?
    N1 C17 H17B . . 109.7 ?
    C16 C17 H17B . . 109.7 ?
    H17A C17 H17B . . 108.2 ?
    C19 C18 N2 . . 111.86(11) ?
    C19 C18 H18A . . 109.2 ?
    N2 C18 H18A . . 109.2 ?
    C19 C18 H18B . . 109.2 ?
    N2 C18 H18B . . 109.2 ?
    H18A C18 H18B . . 107.9 ?
    C20 C19 C18 . . 121.87(13) ?
    C20 C19 H19A . . 119.1 ?
    C18 C19 H19A . . 119.1 ?
    C19 C20 C21 . . 127.53(14) ?
    C19 C20 H20A . . 116.2 ?
    C21 C20 H20A . . 116.2 ?
    C26 C21 C22 . . 118.15(14) ?
    C26 C21 C20 . . 119.13(13) ?
    C22 C21 C20 . . 122.72(13) ?
    C23 C22 C21 . . 120.93(13) ?
    C23 C22 H22A . . 119.5 ?
    C21 C22 H22A . . 119.5 ?
    C22 C23 C24 . . 120.09(15) ?
    C22 C23 H23A . . 120.0 ?
    C24 C23 H23A . . 120.0 ?
    C25 C24 C23 . . 119.81(14) ?
    C25 C24 H24A . . 120.1 ?
    C23 C24 H24A . . 120.1 ?
    C24 C25 C26 . . 119.97(14) ?
    C24 C25 H25A . . 120.0 ?
    C26 C25 H25A . . 120.0 ?
    C25 C26 C21 . . 121.03(14) ?
    C25 C26 H26A . . 119.5 ?
    C21 C26 H26A . . 119.5 ?
    O2 C100 O1 . . 123.66(14) ?
    O2 C100 C101 . . 122.27(14) ?
    O1 C100 C101 . . 114.07(13) ?
    C102 C101 C100 . . 123.96(14) ?
    C102 C101 H10B . . 118.0 ?
    C100 C101 H10B . . 118.0 ?
    C101 C102 C103 . . 123.90(13) ?
    C101 C102 H10C . . 118.0 ?
    C103 C102 H10C . . 118.0 ?
    O3 C103 O4 . . 124.57(13) ?
    O3 C103 C102 . . 118.50(13) ?
    O4 C103 C102 . . 116.93(12) ?
loop_
    _geom_torsion_atom_site_label_1
    _geom_torsion_atom_site_label_2
    _geom_torsion_atom_site_label_3
    _geom_torsion_atom_site_label_4
    _geom_torsion_site_symmetry_1
    _geom_torsion_site_symmetry_2
    _geom_torsion_site_symmetry_3
    _geom_torsion_site_symmetry_4
    _geom_torsion
    _geom_torsion_publ_flag
    C6 C1 C2 C3 . . . . 0.1(2) ?
    C7 C1 C2 C3 . . . . -179.34(13) ?
    C1 C2 C3 C4 . . . . 0.1(2) ?
    C2 C3 C4 C5 . . . . -0.4(2) ?
    C3 C4 C5 C6 . . . . 0.6(2) ?
    C2 C1 C6 C5 . . . . 0.1(2) ?
    C7 C1 C6 C5 . . . . 179.51(13) ?
    C4 C5 C6 C1 . . . . -0.4(2) ?
    C17 N1 C7 C1 . . . . -50.90(15) ?
    C14 N1 C7 C1 . . . . -170.41(11) ?
    C17 N1 C7 C8 . . . . -173.39(11) ?
    C14 N1 C7 C8 . . . . 67.10(14) ?
    C6 C1 C7 N1 . . . . 119.21(14) ?
    C2 C1 C7 N1 . . . . -61.36(17) ?
    C6 C1 C7 C8 . . . . -118.38(14) ?
    C2 C1 C7 C8 . . . . 61.04(17) ?
    N1 C7 C8 C13 . . . . 36.25(18) ?
    C1 C7 C8 C13 . . . . -86.82(16) ?
    N1 C7 C8 C9 . . . . -145.97(13) ?
    C1 C7 C8 C9 . . . . 90.96(16) ?
    C13 C8 C9 C10 . . . . 1.0(2) ?
    C7 C8 C9 C10 . . . . -176.85(14) ?
    C8 C9 C10 C11 . . . . -0.1(3) ?
    C9 C10 C11 C12 . . . . -0.6(3) ?
    C10 C11 C12 C13 . . . . 0.4(2) ?
    C11 C12 C13 C8 . . . . 0.5(2) ?
    C9 C8 C13 C12 . . . . -1.2(2) ?
    C7 C8 C13 C12 . . . . 176.58(13) ?
    C17 N1 C14 C15 . . . . 64.23(13) ?
    C7 N1 C14 C15 . . . . -173.18(10) ?
    C16 N2 C15 C14 . . . . 54.01(14) ?
    C18 N2 C15 C14 . . . . 176.51(11) ?
    N1 C14 C15 N2 . . . . -60.16(14) ?
    C15 N2 C16 C17 . . . . -54.01(14) ?
    C18 N2 C16 C17 . . . . -177.96(10) ?
    C14 N1 C17 C16 . . . . -63.17(14) ?
    C7 N1 C17 C16 . . . . 175.81(11) ?
    N2 C16 C17 N1 . . . . 59.32(14) ?
    C16 N2 C18 C19 . . . . 176.75(11) ?
    C15 N2 C18 C19 . . . . 54.05(15) ?
    N2 C18 C19 C20 . . . . -117.16(14) ?
    C18 C19 C20 C21 . . . . -179.45(13) ?
    C19 C20 C21 C26 . . . . -177.76(14) ?
    C19 C20 C21 C22 . . . . 2.4(2) ?
    C26 C21 C22 C23 . . . . -1.1(2) ?
    C20 C21 C22 C23 . . . . 178.80(14) ?
    C21 C22 C23 C24 . . . . 0.1(2) ?
    C22 C23 C24 C25 . . . . 0.7(2) ?
    C23 C24 C25 C26 . . . . -0.5(2) ?
    C24 C25 C26 C21 . . . . -0.5(2) ?
    C22 C21 C26 C25 . . . . 1.3(2) ?
    C20 C21 C26 C25 . . . . -178.60(13) ?
    O2 C100 C101 C102 . . . . 173.65(16) ?
    O1 C100 C101 C102 . . . . -5.8(2) ?
    C100 C101 C102 C103 . . . . -177.35(13) ?
    C101 C102 C103 O3 . . . . -175.41(14) ?
    C101 C102 C103 O4 . . . . 4.2(2) ?
loop_
    _geom_hbond_atom_site_label_D
    _geom_hbond_atom_site_label_H
    _geom_hbond_atom_site_label_A
    _geom_hbond_site_symmetry_A
    _geom_hbond_distance_DH
    _geom_hbond_distance_HA
    _geom_hbond_distance_DA
    _geom_hbond_angle_DHA
    N2 H1N O4 . 0.943(19) 1.740(19) 2.6750(15) 170.9(17)
    O1 H1O1 O4 4_575 0.94(3) 1.70(3) 2.6270(15) 168(2)
    C18 H18B O3 4_566 0.97 2.56 3.3839(18) 143.4
    C15 H15A O3 4_566 0.97 2.47 3.3463(18) 150.9
    C15 H15B O2 4_576 0.97 2.46 3.1941(19) 132.4
_iucr_refine_instructions_details
;
TITL                                  hsy-504 in P2(1)/c
CELL   1.54184    21.946741  10.437286  11.206227  90.0000  90.0458  90.0000
ZERR         4     0.000380   0.000180   0.000186   0.0000   0.0015   0.0000
LATT  1
SYMM -X,1/2+Y,1/2-Z
SFAC        C       H       N       O
UNIT       120     128      8       16
L.S.      10
ACTA 135
BOND
BOND $H
CONF
HTAB
htab C102  O1
htab N2  O4
htab O1  O4_$1
eqiv $1 [  x,3/2-y,-1/2+z ]
htab C18  O3_$2
htab C15  O3_$2
eqiv $2 x,1/2-y,1/2+z
htab C15   O2_$3
eqiv $3  x,3/2-y,1/2+z
FMAP      2
PLAN     20
WGHT    0.062800    0.451800
FVAR       3.98287
O1    4    0.701172    0.783157    0.332224    11.00000    0.04416    0.02746 =
         0.02536    0.00743   -0.00590   -0.00474
O2    4    0.767388    0.888571    0.447024    11.00000    0.05366    0.03178 =
         0.04838    0.01350   -0.01883   -0.01532
O3    4    0.640766    0.410549    0.579647    11.00000    0.03854    0.02257 =
         0.02817   -0.00035   -0.00185   -0.00410
O4    4    0.706877    0.509765    0.699452    11.00000    0.04068    0.02069 =
         0.02014    0.00039   -0.00273   -0.00057
N1    3    0.798693    0.169836    0.862550    11.00000    0.02171    0.02020 =
         0.02036   -0.00154   -0.00164    0.00321
N2    3    0.685725    0.311745    0.845194    11.00000    0.02188    0.02011 =
         0.01804    0.00029   -0.00008    0.00361
C1    1    0.872408    0.023116    0.765759    11.00000    0.01848    0.02493 =
         0.02782   -0.00186   -0.00324    0.00439
C2    1    0.851734   -0.096155    0.804802    11.00000    0.02699    0.02674 =
         0.03247   -0.00274    0.00047    0.00217
AFIX  43
H2A   2    0.832093   -0.102834    0.878044    11.00000   -1.20000
AFIX   0
C3    1    0.860150   -0.204673    0.735660    11.00000    0.02963    0.02636 =
         0.04613   -0.00540   -0.00416    0.00171
AFIX  43
H3A   2    0.846144   -0.283671    0.762494    11.00000   -1.20000
AFIX   0
C4    1    0.889514   -0.195541    0.626215    11.00000    0.02954    0.03489 =
         0.04429   -0.01730   -0.00355    0.00678
AFIX  43
H4A   2    0.895413   -0.268469    0.579963    11.00000   -1.20000
AFIX   0
C5    1    0.909945   -0.077924    0.586176    11.00000    0.03042    0.04842 =
         0.03128   -0.01089    0.00197    0.00582
AFIX  43
H5A   2    0.929288   -0.071622    0.512600    11.00000   -1.20000
AFIX   0
C6    1    0.901586    0.031637    0.656104    11.00000    0.02598    0.03223 =
         0.02822   -0.00123   -0.00052    0.00346
AFIX  43
H6A   2    0.915622    0.110534    0.629074    11.00000   -1.20000
AFIX   0
C7    1    0.863984    0.142895    0.841728    11.00000    0.02195    0.02119 =
         0.02385    0.00091   -0.00027    0.00085
AFIX  13
H7A   2    0.881768    0.215794    0.799038    11.00000   -1.20000
AFIX   0
C8    1    0.897180    0.127934    0.960691    11.00000    0.02465    0.01981 =
         0.02798   -0.00423   -0.00289    0.00553
C9    1    0.957384    0.169511    0.969878    11.00000    0.02526    0.03057 =
         0.03866   -0.00712   -0.00217    0.00348
AFIX  43
H9A   2    0.975907    0.209448    0.905195    11.00000   -1.20000
AFIX   0
C10   1    0.989863    0.151677    1.074973    11.00000    0.02718    0.04439 =
         0.04734   -0.01361   -0.01115    0.00799
AFIX  43
H10A  2    1.030017    0.179580    1.080307    11.00000   -1.20000
AFIX   0
C11   1    0.962772    0.092707    1.171501    11.00000    0.04480    0.03862 =
         0.03719   -0.01151   -0.01990    0.01948
AFIX  43
H11A  2    0.984727    0.080171    1.241550    11.00000   -1.20000
AFIX   0
C12   1    0.902552    0.052059    1.163795    11.00000    0.05109    0.02523 =
         0.02819   -0.00105   -0.00455    0.01055
AFIX  43
H12A  2    0.884189    0.012737    1.228979    11.00000   -1.20000
AFIX   0
C13   1    0.869654    0.070029    1.058829    11.00000    0.03196    0.02180 =
         0.03033   -0.00060   -0.00368    0.00241
AFIX  43
H13A  2    0.829287    0.043363    1.054232    11.00000   -1.20000
AFIX   0
C14   1    0.791574    0.296476    0.917966    11.00000    0.02344    0.02080 =
         0.02017   -0.00089   -0.00124    0.00136
AFIX  23
H14A  2    0.804232    0.362387    0.862224    11.00000   -1.20000
H14B  2    0.817371    0.302157    0.988093    11.00000   -1.20000
AFIX   0
C15   1    0.725824    0.318224    0.953220    11.00000    0.02348    0.02164 =
         0.01627   -0.00028   -0.00153    0.00263
AFIX  23
H15A  2    0.713393    0.253484    1.010332    11.00000   -1.20000
H15B  2    0.721722    0.401510    0.990773    11.00000   -1.20000
AFIX   0
C16   1    0.696051    0.188742    0.780293    11.00000    0.02408    0.02228 =
         0.01965   -0.00150   -0.00255    0.00161
AFIX  23
H16A  2    0.672657    0.188781    0.706817    11.00000   -1.20000
H16B  2    0.681968    0.117893    0.829028    11.00000   -1.20000
AFIX   0
C17   1    0.763139    0.170460    0.751591    11.00000    0.02462    0.02377 =
         0.01927   -0.00234   -0.00145    0.00427
AFIX  23
H17A  2    0.768893    0.090100    0.709605    11.00000   -1.20000
H17B  2    0.777051    0.239364    0.700315    11.00000   -1.20000
AFIX   0
C18   1    0.618956    0.324818    0.876377    11.00000    0.02049    0.02817 =
         0.02373    0.00087   -0.00088    0.00261
AFIX  23
H18A  2    0.595132    0.327496    0.803475    11.00000   -1.20000
H18B  2    0.606155    0.250356    0.921680    11.00000   -1.20000
AFIX   0
C19   1    0.606714    0.443224    0.947777    11.00000    0.02147    0.02558 =
         0.02598    0.00280    0.00014    0.00426
AFIX  43
H19A  2    0.614364    0.522851    0.913692    11.00000   -1.20000
AFIX   0
C20   1    0.585247    0.437816    1.058377    11.00000    0.01924    0.02456 =
         0.02646    0.00110   -0.00119    0.00118
AFIX  43
H20A  2    0.578583    0.356301    1.089235    11.00000   -1.20000
AFIX   0
C21   1    0.570769    0.545886    1.137825    11.00000    0.01767    0.02834 =
         0.02459   -0.00031   -0.00039    0.00014
C22   1    0.576349    0.673722    1.102341    11.00000    0.02394    0.03035 =
         0.02525    0.00031    0.00289   -0.00102
AFIX  43
H22A  2    0.590444    0.692605    1.026101    11.00000   -1.20000
AFIX   0
C23   1    0.561158    0.772844    1.179252    11.00000    0.02860    0.02740 =
         0.03598   -0.00198    0.00039   -0.00031
AFIX  43
H23A  2    0.565061    0.857441    1.154347    11.00000   -1.20000
AFIX   0
C24   1    0.540123    0.745895    1.293429    11.00000    0.02479    0.03420 =
         0.03256   -0.01003   -0.00003    0.00206
AFIX  43
H24A  2    0.529498    0.812312    1.344672    11.00000   -1.20000
AFIX   0
C25   1    0.535020    0.619815    1.330727    11.00000    0.03200    0.04017 =
         0.02327   -0.00214    0.00337   -0.00042
AFIX  43
H25A  2    0.521275    0.601490    1.407330    11.00000   -1.20000
AFIX   0
C26   1    0.550454    0.520708    1.253607    11.00000    0.02820    0.02921 =
         0.02707    0.00120    0.00159   -0.00163
AFIX  43
H26A  2    0.547207    0.436322    1.279477    11.00000   -1.20000
AFIX   0
C100  1    0.734144    0.798439    0.430185    11.00000    0.02907    0.02330 =
         0.02845    0.00350   -0.00193    0.00192
C101  1    0.726304    0.694559    0.519659    11.00000    0.02854    0.02436 =
         0.02296    0.00279   -0.00250    0.00334
AFIX  43
H10B  2    0.751036    0.695811    0.587076    11.00000   -1.20000
AFIX   0
C102  1    0.686278    0.600470    0.509164    11.00000    0.02968    0.02089 =
         0.01936   -0.00110   -0.00088    0.00454
AFIX  43
H10C  2    0.662727    0.597139    0.440204    11.00000   -1.20000
AFIX   0
C103  1    0.676607    0.498758    0.601927    11.00000    0.02863    0.01825 =
         0.01958   -0.00122    0.00236    0.00511
H1N   2    0.697075    0.377633    0.792124    11.00000    0.02720
H1O1  2    0.707552    0.851434    0.279086    11.00000    0.05383
HKLF 4
REM                                   hsy-504 in P2(1)/c
REM R1 =  0.0430 for   4289 Fo > 4sig(Fo)  and  0.0527 for all   5146 data
REM    333 parameters refined using      0 restraints
END
WGHT      0.0628      0.4516
REM Highest difference peak  0.269,  deepest hole -0.224,  1-sigma level  0.043
Q1    1   0.8819  0.1368  0.9003  11.00000  0.05    0.27
Q2    1   0.8805  0.1275  1.0170  11.00000  0.05    0.26
Q3    1   0.7588  0.3059  0.9306  11.00000  0.05    0.25
Q4    1   0.8773  0.0945  0.9958  11.00000  0.05    0.25
Q5    1   0.5666  0.5350  1.1981  11.00000  0.05    0.23
Q6    1   0.9733  0.0915  1.1026  11.00000  0.05    0.21
Q7    1   0.5774  0.4959  1.0985  11.00000  0.05    0.20
Q8    1   0.8740  0.0398  0.6919  11.00000  0.05    0.20
Q9    1   0.7044  0.4572  0.7631  11.00000  0.05    0.20
Q10   1   0.6914  0.6699  0.5250  11.00000  0.05    0.20
Q11   1   0.7281  0.1763  0.7691  11.00000  0.05    0.20
Q12   1   0.7888  0.1228  0.9177  11.00000  0.05    0.19
Q13   1   0.6519  0.3152  0.8644  11.00000  0.05    0.19
Q14   1   0.5370  0.7422  1.2261  11.00000  0.05    0.18
Q15   1   0.7206  0.4950  0.6253  11.00000  0.05    0.18
Q16   1   0.6155  0.4395  1.0310  11.00000  0.05    0.18
Q17   1   0.5384  0.5771  1.2776  11.00000  0.05    0.18
Q18   1   0.8661  0.0790  0.8091  11.00000  0.05    0.18
Q19   1   0.5519  0.5675  1.2932  11.00000  0.05    0.18
Q20   1   0.7727  0.1885  0.6737  11.00000  0.05    0.17
;
