# Supplementary material for: Cinnarizinium fumarate
Source: Acta Crystallogr Sect E Struct Rep Online. 2012 Dec 22;69(Pt 1):o142–3. doi: 10.1107/S1600536812051239 (PMC3588249; doi:10.1107/S1600536812051239)
Supplement: Supplementary file 2 [file e-69-0o142-Isup2.hkl]

# 
# h,k,l, Fc-squared, Fo-squared, sigma(Fo-squared) and status flag 
# 
data_I
_shelx_title '                                  hsy-504 in P2(1)/c' 
_shelx_refln_list_code          4 
_shelx_F_calc_maximum      257.09 
_exptl_crystal_F_000      1032.00 
_reflns_d_resolution_high  0.7959 
 
loop_ 
 _symmetry_equiv_pos_as_xyz 
 'x, y, z' 
 '-x, y+1/2, -z+1/2' 
 '-x, -y, -z' 
 'x, -y-1/2, z-1/2' 
 
_cell_length_a    21.9467 
_cell_length_b    10.4373 
_cell_length_c    11.2062 
_cell_angle_alpha  90.000 
_cell_angle_beta   90.046 
_cell_angle_gamma  90.000 
 
_shelx_F_squared_multiplier     1.000 
 
loop_ 
 _refln_index_h 
 _refln_index_k 
 _refln_index_l 
 _refln_F_squared_calc 
 _refln_F_squared_meas 
 _refln_F_squared_sigma 
 _refln_observed_status 
   2   0   0     7781.26     7980.35     53.46 o 
   3   0   0      441.12      436.80     15.83 o 
   4   0   0     3512.86     3832.47     54.35 o 
   5   0   0    14173.81    14729.69    116.96 o 
   6   0   0     7033.38     7596.32     92.82 o 
   7   0   0    23470.61    24424.29    180.86 o 
   8   0   0      406.20      369.00     24.62 o 
   9   0   0     7591.09     8439.33    124.59 o 
  10   0   0     2698.77     3125.59     81.50 o 
  11   0   0      550.79      618.03     39.55 o 
  12   0   0     5686.69     6668.84    135.23 o 
  13   0   0      259.95      197.38     25.59 o 
  14   0   0        1.46       -3.43      5.73 o 
  15   0   0      500.43      531.00     46.16 o 
  16   0   0        5.96       20.08     10.57 o 
  17   0   0      424.47      438.95     19.66 o 
  18   0   0      551.15      529.64     27.57 o 
  19   0   0      282.06      257.13     18.10 o 
  20   0   0      108.43      101.07      9.64 o 
  21   0   0      325.61      318.79     15.01 o 
  22   0   0      645.10      712.38     38.84 o 
  23   0   0       39.55       47.82      5.88 o 
  24   0   0       59.02       73.61      9.94 o 
  25   0   0       18.40       14.81      5.20 o 
  26   0   0      127.05      161.62     11.62 o 
   1   1   0     1991.96     1961.82     21.95 o 
   2   1   0     1169.94     1186.10     19.12 o 
   3   1   0      364.23      316.34      7.82 o 
   4   1   0     4045.80     4265.84     38.41 o 
   5   1   0     4466.86     4756.96     46.03 o 
   6   1   0    26003.86    27021.91    290.35 o 
   7   1   0       15.72       21.87      4.19 o 
   8   1   0       19.86       22.93      4.71 o 
   9   1   0      280.42      266.92     16.05 o 
  10   1   0      669.23      752.74     28.37 o 
  11   1   0     3765.63     4349.43     72.61 o 
  12   1   0       38.33       44.41      8.40 o 
  13   1   0       19.39       27.64      7.26 o 
  14   1   0      121.48      110.41     13.92 o 
  15   1   0       93.64       89.02     17.12 o 
  16   1   0       40.53       39.95      9.98 o 
  17   1   0       93.47       85.13      6.26 o 
  18   1   0       76.10       60.58      6.00 o 
  19   1   0       40.63       30.61      4.82 o 
  20   1   0        5.01        7.46      3.61 o 
  21   1   0       17.17       22.80      3.85 o 
  22   1   0       22.91       22.57      4.06 o 
  23   1   0       11.86        5.77      2.76 o 
  24   1   0       22.89       28.45      7.13 o 
  25   1   0      211.94      225.04      8.72 o 
  26   1   0      209.05      278.95     10.27 o 
  27   1   0       12.51       12.15      3.74 o 
   0   2   0     2512.51     2296.20     23.10 o 
   1   2   0      259.28      295.25      8.59 o 
   2   2   0     6767.47     6558.13     62.56 o 
   3   2   0        7.48       10.73      1.38 o 
   4   2   0    13688.65    13302.57     88.36 o 
   5   2   0      494.38      511.26     12.83 o 
   6   2   0      120.03      139.66      8.80 o 
   7   2   0      632.22      584.82     19.39 o 
   8   2   0      147.13      176.29     11.78 o 
   9   2   0      428.09      478.95     20.80 o 
  10   2   0        0.49       -1.00      3.36 o 
  11   2   0       21.74       25.41      6.25 o 
  12   2   0     1053.40     1173.93     40.19 o 
  13   2   0        0.60        3.50      4.48 o 
  14   2   0       46.43       28.88      8.13 o 
  15   2   0      234.20      277.26     34.77 o 
  16   2   0       67.51       47.93      6.65 o 
  17   2   0      104.30      102.24      7.12 o 
  18   2   0        2.60        4.36      2.63 o 
  19   2   0      349.23      335.83     27.49 o 
  20   2   0        1.67        5.19      3.17 o 
  21   2   0       63.61       77.80      7.32 o 
  22   2   0       50.39       61.27      5.48 o 
  23   2   0        0.32       -0.62      2.39 o 
  24   2   0       59.14       59.12      4.98 o 
  25   2   0        6.94        7.97      3.27 o 
  26   2   0      394.23      474.10     13.91 o 
   1   3   0     1798.85     1935.18     26.18 o 
   2   3   0      139.88      138.56      7.71 o 
   3   3   0    11295.26    11586.15     85.72 o 
   4   3   0      404.14      411.83     14.91 o 
   5   3   0      304.53      342.83     14.48 o 
   6   3   0     1104.29     1111.69     20.76 o 
   7   3   0     2426.01     2888.55    134.56 o 
   8   3   0      912.51     1070.82     44.40 o 
   9   3   0     1268.99     1472.18     62.31 o 
  10   3   0        0.02        9.68      7.27 o 
  11   3   0      545.81      581.10     43.81 o 
  12   3   0     2361.88     2427.29     94.18 o 
  13   3   0      109.75      115.25     21.67 o 
  14   3   0      638.22      664.09     54.04 o 
  15   3   0        2.29        5.16      7.08 o 
  16   3   0       44.02       54.17      7.44 o 
  17   3   0       31.56       33.86      6.24 o 
  18   3   0      177.81      183.47     15.40 o 
  19   3   0       86.80       48.40      8.59 o 
  20   3   0        1.47        5.10      4.56 o 
  21   3   0        3.10       -1.49      5.02 o 
  22   3   0       36.44       30.90      5.04 o 
  23   3   0       60.65       60.31      7.18 o 
  24   3   0       18.04       19.96      4.40 o 
  25   3   0       65.30       61.46      6.01 o 
  26   3   0       57.90       75.91      5.63 o 
   0   4   0      317.52      328.52     12.48 o 
   1   4   0     2866.27     3076.66     37.77 o 
   2   4   0       72.61       98.12      8.51 o 
   3   4   0        0.06        0.70      2.41 o 
   4   4   0       40.91       28.79      4.77 o 
   5   4   0     2956.57     3157.05     47.53 o 
   6   4   0      241.45      304.66     15.83 o 
   7   4   0     3001.93     3206.43     53.50 o 
   8   4   0     1972.17     2087.96     55.76 o 
   9   4   0        6.29        1.39      5.42 o 
  10   4   0      385.65      375.15     26.52 o 
  11   4   0      370.25      399.97     28.52 o 
  12   4   0      460.28      399.29     30.04 o 
  13   4   0       22.30       33.13      9.72 o 
  14   4   0        2.62       12.48     11.44 o 
  15   4   0       28.72       22.17      5.27 o 
  16   4   0       97.56      108.08      9.87 o 
  17   4   0       26.07       35.16      6.91 o 
  18   4   0      393.07      348.05     21.35 o 
  19   4   0      177.50      152.53     14.78 o 
  20   4   0        1.82       11.03      5.75 o 
  21   4   0      112.25       91.50     11.56 o 
  22   4   0       88.68      104.24      8.89 o 
  23   4   0       13.38       13.11      4.43 o 
  24   4   0      101.80      111.05      8.12 o 
  25   4   0        4.10        5.62      2.51 o 
  26   4   0      112.03      128.36      9.55 o 
   1   5   0      926.25     1074.11     37.17 o 
   2   5   0       84.33      116.81      8.52 o 
   3   5   0      586.39      613.26     20.48 o 
   4   5   0       52.40       59.40      6.76 o 
   5   5   0      830.10      978.76     28.61 o 
   6   5   0      302.65      338.12     17.75 o 
   7   5   0     2347.39     2548.85     50.88 o 
   8   5   0       36.21       29.67      8.34 o 
   9   5   0       12.95        0.97     13.59 o 
  10   5   0        0.43       -5.24      5.24 o 
  11   5   0        4.43       -2.83      5.61 o 
  12   5   0       44.32       69.50     24.41 o 
  13   5   0      508.33      530.85     21.60 o 
  14   5   0      647.40      721.96     41.84 o 
  15   5   0      113.24      115.19      8.80 o 
  16   5   0      208.71      256.81     15.58 o 
  17   5   0      135.80      123.99     12.64 o 
  18   5   0       61.58       65.71      6.88 o 
  19   5   0        6.88        6.29      4.89 o 
  20   5   0       76.85       71.71     10.35 o 
  21   5   0      157.07      141.20     10.19 o 
  22   5   0       41.41       38.19      5.39 o 
  23   5   0        5.65        5.50      5.01 o 
  24   5   0        0.09       -0.85      2.40 o 
  25   5   0        3.39        6.19      3.02 o 
   0   6   0     1110.42     1158.55     59.22 o 
   1   6   0       65.24       87.14     11.41 o 
   2   6   0     1691.39     1758.23     50.98 o 
   3   6   0      407.13      391.34     24.50 o 
   4   6   0     1050.19      987.70     69.59 o 
   5   6   0       62.47       55.81     10.23 o 
   6   6   0        5.23       15.34      6.42 o 
   7   6   0      608.59      590.25     28.09 o 
   8   6   0      141.18      132.98     15.32 o 
   9   6   0        2.36        3.73      5.58 o 
  10   6   0     1036.11     1052.03     63.82 o 
  11   6   0       62.35       74.46      8.91 o 
  12   6   0      236.93      249.38     16.02 o 
  13   6   0      132.21      109.68     19.19 o 
  14   6   0        0.67        7.73      5.79 o 
  15   6   0       89.06       88.06     11.80 o 
  16   6   0      360.29      386.94     23.45 o 
  17   6   0       66.38       60.76      6.96 o 
  18   6   0      162.82      190.70     10.94 o 
  19   6   0       52.53       43.22      5.59 o 
  20   6   0       41.95       39.64      5.53 o 
  21   6   0      122.77      122.31      8.44 o 
  22   6   0       23.46       25.01      4.06 o 
  23   6   0       11.84       10.05      4.57 o 
  24   6   0       13.97       19.84      4.52 o 
   1   7   0     2676.47     2755.32     91.91 o 
   2   7   0      199.66      197.56     25.22 o 
   3   7   0      170.75      192.78     25.00 o 
   4   7   0        6.56        5.20      6.59 o 
   5   7   0        0.49       -2.69      6.25 o 
   6   7   0        2.62       -1.60      8.63 o 
   7   7   0      109.10       69.46     16.81 o 
   8   7   0      443.70      457.90     16.98 o 
   9   7   0       45.42       38.85      5.46 o 
  10   7   0       66.69       61.47      8.68 o 
  11   7   0      671.51      685.73     22.08 o 
  12   7   0     1803.73     1799.49     90.13 o 
  13   7   0      127.17      146.63     10.65 o 
  14   7   0      298.71      299.60     21.47 o 
  15   7   0      375.93      377.21     23.50 o 
  16   7   0      224.79      234.28     18.27 o 
  17   7   0        6.88       11.90      5.51 o 
  18   7   0        1.99       -4.04      4.04 o 
  19   7   0      160.23      165.49     10.02 o 
  20   7   0        1.08       -1.50      4.31 o 
  21   7   0        6.67        8.38      4.48 o 
  22   7   0       30.49       41.89      6.48 o 
  23   7   0       27.42       23.65      3.90 o 
   0   8   0     1966.69     2115.24     50.04 o 
   1   8   0       17.90       18.67      3.16 o 
   2   8   0      249.26      305.19     11.04 o 
   3   8   0      165.71      179.59      8.59 o 
   4   8   0      237.23      235.76     15.47 o 
   5   8   0      216.18      201.48     11.74 o 
   6   8   0      757.01      780.28     23.05 o 
   7   8   0       37.77       33.41      5.03 o 
   8   8   0       31.08       33.76      5.51 o 
   9   8   0      534.95      530.01     19.87 o 
  10   8   0      404.19      397.03     17.44 o 
  11   8   0       52.72       57.17      7.10 o 
  12   8   0       33.47       29.84      7.07 o 
  13   8   0      574.51      598.15     39.48 o 
  14   8   0       62.24       67.92      7.65 o 
  15   8   0       15.24       14.24      5.58 o 
  16   8   0       18.26       21.00      4.42 o 
  17   8   0      189.99      213.06     11.32 o 
  18   8   0       50.72       55.10      5.86 o 
  19   8   0      241.30      271.64     10.95 o 
  20   8   0       14.60       16.69      2.82 o 
  21   8   0        2.11        0.53      2.20 o 
   1   9   0        0.42       -2.15      2.15 o 
   2   9   0     2391.43     2430.50     51.07 o 
   3   9   0       83.69       94.48      6.70 o 
   4   9   0      138.08      156.96      8.43 o 
   5   9   0      298.69      305.97     15.18 o 
   6   9   0      526.50      519.28     19.83 o 
   7   9   0     1407.36     1342.80     32.09 o 
   8   9   0       41.40       36.51      5.61 o 
   9   9   0       60.62       61.35      7.43 o 
  10   9   0       19.54       21.40      5.05 o 
  11   9   0       31.59       27.49      5.60 o 
  12   9   0       56.24       59.29      7.30 o 
  13   9   0      409.08      433.04     23.93 o 
  14   9   0      102.56      107.78     10.36 o 
  15   9   0       62.44       48.28      8.26 o 
  16   9   0       54.74       45.33      7.88 o 
  17   9   0        0.05        6.14      4.03 o 
  18   9   0       52.39       58.54      7.01 o 
  19   9   0       32.42       28.65      4.38 o 
   0  10   0     1205.61     1268.68     30.67 o 
   1  10   0        7.73        7.13      2.52 o 
   2  10   0     2214.18     2209.07     32.30 o 
   3  10   0      577.49      555.70     20.77 o 
   4  10   0      197.10      200.59      9.75 o 
   5  10   0      960.41      892.41     26.01 o 
   6  10   0      466.19      414.30     17.83 o 
   7  10   0       43.66       40.47      6.14 o 
   8  10   0       55.43       50.10      6.57 o 
   9  10   0       34.23       28.13      5.16 o 
  10  10   0        6.88       10.76      3.31 o 
  11  10   0       75.09       82.13      7.96 o 
  12  10   0      150.40      153.92     10.09 o 
  13  10   0       21.17       26.81      4.77 o 
  14  10   0        0.31        0.71      2.30 o 
  15  10   0       12.28       13.70      4.82 o 
  16  10   0        3.19       -1.69      3.22 o 
  17  10   0       62.76       59.58      6.54 o 
   1  11   0      797.56      800.83     23.25 o 
   2  11   0       30.74       32.25      4.14 o 
   3  11   0       28.84       30.50      3.91 o 
   4  11   0       13.13       10.71      3.36 o 
   5  11   0       83.68       74.21      7.13 o 
   6  11   0       29.47       30.44      5.38 o 
   7  11   0       42.26       35.27      5.41 o 
   8  11   0      346.10      376.57     17.28 o 
   9  11   0      174.30      194.67     11.14 o 
  10  11   0        0.54        2.12      2.88 o 
  11  11   0        0.51        3.28      3.04 o 
  12  11   0       96.87      106.15      7.15 o 
  13  11   0       57.35       60.33      5.12 o 
  14  11   0        1.99        2.14      3.18 o 
   0  12   0       25.05       25.85      6.17 o 
   1  12   0       33.58       37.96      7.77 o 
   2  12   0        0.00        1.89      2.39 o 
   3  12   0      236.38      256.09     16.85 o 
   4  12   0       12.16       10.37      4.72 o 
   5  12   0      109.32      133.58     12.41 o 
   6  12   0      149.76      174.41     13.79 o 
   7  12   0       57.00       69.90      8.84 o 
   8  12   0       35.35       45.43      6.62 o 
   9  12   0       38.04       33.60      5.60 o 
  10  12   0      111.03      102.77      8.38 o 
 -27   1   1       42.45       55.52      6.40 o 
 -26   1   1       97.78      113.66      6.69 o 
 -25   1   1       61.75       70.45      5.75 o 
 -24   1   1       32.57       34.60      4.06 o 
 -23   1   1        0.94       10.14      4.84 o 
 -22   1   1      281.29      308.88     11.79 o 
 -21   1   1      117.59      132.26      9.42 o 
 -20   1   1       16.66       15.91      3.90 o 
 -19   1   1       42.80       35.47      7.41 o 
 -18   1   1       99.26       83.02      7.19 o 
 -17   1   1       34.86       30.39      4.62 o 
 -16   1   1      492.83      502.25     34.34 o 
 -15   1   1       81.73      111.36     15.12 o 
 -14   1   1      142.50      187.82     21.76 o 
 -13   1   1      135.36      158.88     21.80 o 
 -12   1   1     1146.07     1231.29     43.41 o 
 -11   1   1      881.07     1017.28     64.30 o 
 -10   1   1       21.29        6.31      3.16 o 
  -9   1   1     1455.92     1469.17     39.51 o 
  -8   1   1      959.27      922.03     29.31 o 
  -7   1   1       98.17      101.76      9.33 o 
  -6   1   1     4560.23     4259.10     77.55 o 
  -5   1   1     2616.89     2587.39     38.40 o 
  -4   1   1    14587.52    14682.30     83.78 o 
  -3   1   1    13325.41    13182.64     98.34 o 
  -2   1   1     5443.81     5323.69     44.76 o 
  -1   1   1     4573.72     4181.03     41.10 o 
   0   1   1      884.93      986.68     30.02 o 
   1   1   1     3484.66     3541.34     57.48 o 
   2   1   1     6116.80     6059.59     76.42 o 
   3   1   1     3039.86     3091.07     37.15 o 
   4   1   1    11234.29    11127.52     84.29 o 
   5   1   1     6656.26     6791.23     66.05 o 
   6   1   1    34281.26    35543.92    800.52 o 
   7   1   1      471.20      478.02     19.07 o 
   8   1   1     1272.77     1517.27    115.02 o 
   9   1   1       13.12       14.64      4.16 o 
  10   1   1     3105.89     3459.54     59.98 o 
  11   1   1     1254.68     1306.15     39.35 o 
  12   1   1     1323.69     1536.56     44.93 o 
  13   1   1        0.38       -4.27      4.27 o 
  14   1   1       36.74       17.04      6.16 o 
  15   1   1       24.43       20.21     13.18 o 
  16   1   1        0.13        5.14      8.21 o 
  17   1   1       37.43       40.10      4.71 o 
  18   1   1       49.00       52.11      7.17 o 
  19   1   1      190.59      187.13      9.44 o 
  20   1   1       71.95       71.35      6.25 o 
  21   1   1        5.78        4.79      2.87 o 
  22   1   1        4.78        2.24      2.51 o 
  23   1   1       10.77       12.57      3.04 o 
  24   1   1       20.96       22.48      3.51 o 
  25   1   1       65.20       74.18      5.18 o 
  26   1   1       51.00       64.44      7.98 o 
 -27   2   1       10.35       11.28      3.33 o 
 -26   2   1       48.39       36.61      4.11 o 
 -25   2   1       27.52       36.27      4.82 o 
 -24   2   1       47.21       52.84      4.78 o 
 -23   2   1        1.80        5.42      2.59 o 
 -22   2   1       24.31       14.79      5.68 o 
 -21   2   1       40.19       42.74      6.36 o 
 -20   2   1      226.80      196.01     10.90 o 
 -19   2   1       16.72       13.09      3.30 o 
 -18   2   1       16.29       10.73      3.69 o 
 -17   2   1       17.72       20.69      3.73 o 
 -16   2   1     1680.35     1653.54     36.59 o 
 -15   2   1      194.68      198.38     31.86 o 
 -14   2   1       10.84       -5.03      7.04 o 
 -13   2   1       69.64       61.62     10.80 o 
 -12   2   1     1168.67     1267.82     58.31 o 
 -11   2   1      316.87      370.45     22.35 o 
 -10   2   1      753.83      856.12     32.20 o 
  -9   2   1      681.68      682.20     26.84 o 
  -8   2   1      812.27      885.49     28.49 o 
  -7   2   1      372.14      374.52     39.71 o 
  -6   2   1     3388.22     3440.46     54.97 o 
  -5   2   1      770.31      752.76     20.87 o 
  -4   2   1      981.30      981.70     19.41 o 
  -3   2   1     4311.77     4363.52     41.13 o 
  -2   2   1    38513.91    37204.83    110.28 o 
  -1   2   1      655.62      833.35     15.30 o 
   0   2   1     2232.12     2458.95     25.93 o 
   1   2   1     1114.07     1386.57     19.86 o 
   2   2   1      218.91      213.88      8.09 o 
   3   2   1     2251.68     2296.87     36.30 o 
   4   2   1     5018.06     5103.35     39.73 o 
   5   2   1       13.16        7.13      2.81 o 
   6   2   1        0.60       -0.58      1.95 o 
   7   2   1     1416.19     1513.17     34.97 o 
   8   2   1     2271.26     2584.63     63.53 o 
   9   2   1     2129.19     2424.51     46.51 o 
  10   2   1     3349.77     3849.68     70.84 o 
  11   2   1      578.70      625.80     26.67 o 
  12   2   1     1014.35     1172.02     39.29 o 
  13   2   1      101.53      124.71     23.56 o 
  14   2   1      181.16      192.14     20.19 o 
  15   2   1       22.97       15.65      8.85 o 
  16   2   1      287.00      280.99     15.98 o 
  17   2   1      698.88      751.32     19.64 o 
  18   2   1       17.06       26.37      9.01 o 
  19   2   1      773.32      739.48     60.16 o 
  20   2   1       18.89       16.79      3.45 o 
  21   2   1       11.04       10.34      3.10 o 
  22   2   1        4.03        2.06      3.51 o 
  23   2   1        8.71        7.56      2.74 o 
  24   2   1      105.68      111.43      6.52 o 
  25   2   1      112.74      118.80      8.24 o 
  26   2   1       25.13       27.15      3.78 o 
 -26   3   1       27.02       32.18      7.54 o 
 -25   3   1        0.58        3.08      2.77 o 
 -24   3   1       14.78       17.20      4.12 o 
 -23   3   1        2.79        2.50      3.33 o 
 -22   3   1      407.44      401.55     22.99 o 
 -21   3   1      115.46      100.61     11.94 o 
 -20   3   1      140.91      116.34     12.56 o 
 -19   3   1      534.51      470.78     24.39 o 
 -18   3   1        4.26        0.58      3.65 o 
 -17   3   1        5.40        3.31      3.75 o 
 -16   3   1      484.32      496.76     20.56 o 
 -15   3   1      143.42      141.77     26.79 o 
 -14   3   1      174.41      168.82     29.25 o 
 -13   3   1       52.67       78.07     18.73 o 
 -12   3   1      672.33      674.41     51.72 o 
 -11   3   1      449.68      435.69     39.35 o 
 -10   3   1       17.20       20.89      8.52 o 
  -9   3   1        2.02        0.81      5.62 o 
  -8   3   1       24.62       31.28      6.64 o 
  -7   3   1       10.12        5.16      2.63 o 
  -6   3   1        0.13        9.24      5.04 o 
  -5   3   1       22.40       22.51      6.03 o 
  -4   3   1      127.79      137.64      9.10 o 
  -3   3   1      700.75      719.03     19.18 o 
  -2   3   1    17102.66    16642.31     86.64 o 
  -1   3   1     6682.88     6903.25     46.08 o 
   0   3   1       73.18       58.26      3.81 o 
   1   3   1      232.17      200.33      8.60 o 
   2   3   1     1406.42     1396.49     23.93 o 
   3   3   1      205.63      247.62     10.85 o 
   4   3   1      119.38      133.26      5.37 o 
   5   3   1     2897.94     2835.42     29.51 o 
   6   3   1      361.43      444.73     21.32 o 
   7   3   1       21.24       27.42      3.94 o 
   8   3   1       65.27       53.03      5.59 o 
   9   3   1        4.31       33.66     10.29 o 
  10   3   1      329.02      353.89     31.46 o 
  11   3   1        3.11        2.67      4.80 o 
  12   3   1      490.25      418.10     37.98 o 
  13   3   1       79.48       98.12     19.31 o 
  14   3   1       51.35       56.48     15.90 o 
  15   3   1      103.99      119.57     23.22 o 
  16   3   1       21.74        3.75     16.41 o 
  17   3   1        0.01        0.11      5.20 o 
  18   3   1      229.83      255.60     18.65 o 
  19   3   1      240.27      235.96     18.69 o 
  20   3   1      844.38      805.29     25.42 o 
  21   3   1       16.88       16.95      4.76 o 
  22   3   1      210.86      209.00     12.78 o 
  23   3   1      129.19      116.74      9.39 o 
  24   3   1        0.12        2.11      3.89 o 
  25   3   1       62.42       61.08      6.00 o 
  26   3   1        0.20        6.29      3.48 o 
 -25   4   1       62.50       64.90     13.37 o 
 -24   4   1       55.27       63.86      5.97 o 
 -23   4   1      131.53      153.95      9.99 o 
 -22   4   1       74.41       81.12     10.42 o 
 -21   4   1      120.64      130.60     13.42 o 
 -20   4   1       53.65       50.85      8.20 o 
 -19   4   1       10.24        9.85      5.45 o 
 -18   4   1      203.14      194.20     22.33 o 
 -17   4   1        2.06       -0.13      2.48 o 
 -16   4   1       31.21       23.33      3.93 o 
 -15   4   1      183.08      196.89      9.50 o 
 -14   4   1      300.76      277.91     28.34 o 
 -13   4   1      396.56      372.59     31.77 o 
 -12   4   1      128.17      126.55     18.38 o 
 -11   4   1        5.43        0.44      7.85 o 
 -10   4   1     1711.01     1634.16     57.75 o 
  -9   4   1      517.85      484.27     29.88 o 
  -8   4   1     2799.54     3018.17     70.83 o 
  -7   4   1      224.69      248.57     19.56 o 
  -6   4   1       12.50       12.69      6.02 o 
  -5   4   1      177.91      143.22      6.03 o 
  -4   4   1     1596.86     1723.41     34.43 o 
  -3   4   1      442.27      482.65     17.67 o 
  -2   4   1        9.70        2.81      2.96 o 
  -1   4   1      415.32      415.25     15.08 o 
   0   4   1     3030.12     3432.05     46.13 o 
   1   4   1      427.48      437.26     13.58 o 
   2   4   1      275.54      319.41     12.61 o 
   3   4   1      438.06      474.61     16.08 o 
   4   4   1      177.38      180.41     10.67 o 
   5   4   1       25.44       26.81      4.69 o 
   6   4   1       28.33       31.25      5.25 o 
   7   4   1      131.53      140.49     11.28 o 
   8   4   1       97.55       93.65      9.64 o 
   9   4   1      580.92      599.50     30.38 o 
  10   4   1       25.14       29.60      7.87 o 
  11   4   1      484.73      539.33     31.82 o 
  12   4   1      580.22      590.85     35.16 o 
  13   4   1      677.17      695.99     39.65 o 
  14   4   1       26.50       15.72      8.15 o 
  15   4   1      508.14      543.04     28.78 o 
  16   4   1      128.75      132.31     11.79 o 
  17   4   1       22.44       22.86      6.29 o 
  18   4   1       16.91       18.70      5.90 o 
  19   4   1      756.29      721.40     31.94 o 
  20   4   1      701.26      699.98     23.50 o 
  21   4   1      353.04      346.20     27.90 o 
  22   4   1        3.28        8.03      3.62 o 
  23   4   1       19.59       15.45      4.01 o 
  24   4   1        0.68        0.56      2.88 o 
  25   4   1       31.70       30.00      6.24 o 
  26   4   1       78.53       78.33      7.45 o 
 -25   5   1       83.03       74.97      7.47 o 
 -24   5   1       31.94       29.75      3.93 o 
 -23   5   1        0.07       -2.78      2.78 o 
 -22   5   1        8.59       10.14      4.11 o 
 -21   5   1       90.18       75.06      9.68 o 
 -20   5   1       38.62       46.01      8.22 o 
 -19   5   1      781.37      811.13     40.45 o 
 -18   5   1      418.84      434.87     24.06 o 
 -17   5   1      118.40      101.80      8.35 o 
 -16   5   1      321.94      331.67     14.45 o 
 -15   5   1       48.95       58.12      7.66 o 
 -14   5   1      102.51      111.06      7.37 o 
 -13   5   1       10.00       22.51      5.70 o 
 -12   5   1     1124.17     1125.94     54.55 o 
 -11   5   1      189.36      164.50     20.22 o 
 -10   5   1      601.97      613.04     37.65 o 
  -9   5   1      794.88      643.30     36.64 o 
  -8   5   1      794.08      794.46     39.06 o 
  -7   5   1      917.00      972.00     57.76 o 
  -6   5   1      128.82      111.87     10.58 o 
  -5   5   1      524.53      569.51     22.55 o 
  -4   5   1      324.45      337.09     16.62 o 
  -3   5   1      696.81      804.38     24.39 o 
  -2   5   1     2268.77     2314.19     39.93 o 
  -1   5   1        8.93        7.66      4.82 o 
   0   5   1     2437.28     2759.91     92.87 o 
   1   5   1     1056.41     1104.05     42.28 o 
   2   5   1     1296.54     1456.50     28.97 o 
   3   5   1     1608.52     1762.38     42.65 o 
   4   5   1     3972.99     4263.90     55.49 o 
   5   5   1      415.32      413.00     18.20 o 
   6   5   1     2951.85     3097.75     65.89 o 
   7   5   1      131.92      123.42     11.43 o 
   8   5   1       57.41       57.67      8.41 o 
   9   5   1     1199.30     1259.80     46.83 o 
  10   5   1     1382.85     1443.49     69.70 o 
  11   5   1       28.39       23.88     10.00 o 
  12   5   1        1.02        5.19      6.39 o 
  13   5   1      184.32      222.28     14.42 o 
  14   5   1       92.35      100.02      7.56 o 
  15   5   1       80.44       89.64      9.25 o 
  16   5   1       27.61       31.37      6.27 o 
  17   5   1        0.08       -4.06      4.35 o 
  18   5   1       20.45       25.11      7.15 o 
  19   5   1      247.06      256.95     14.29 o 
  20   5   1       33.47       26.21      5.30 o 
  21   5   1      268.12      265.87     13.62 o 
  22   5   1       79.58       79.76      7.38 o 
  23   5   1       39.18       32.67      4.82 o 
  24   5   1      123.37      155.90     13.01 o 
  25   5   1       51.92       65.00      7.20 o 
 -24   6   1        0.00       -2.43      2.43 o 
 -23   6   1      188.77      215.77     14.76 o 
 -22   6   1        1.59        0.75      2.61 o 
 -21   6   1       16.05       13.30      3.92 o 
 -20   6   1       11.32        6.06      3.33 o 
 -19   6   1        1.33        3.55      3.47 o 
 -18   6   1       53.10       62.64      6.97 o 
 -17   6   1        0.19        7.22      4.74 o 
 -16   6   1        0.72       -5.53      5.53 o 
 -15   6   1        1.27       -0.75      3.89 o 
 -14   6   1        4.50        3.27      4.85 o 
 -13   6   1       48.77       64.84     12.52 o 
 -12   6   1       50.25       66.84      9.77 o 
 -11   6   1      467.44      497.02     15.60 o 
 -10   6   1      113.50      140.72     18.98 o 
  -9   6   1      245.51      282.53     25.36 o 
  -8   6   1      217.56      205.23     20.96 o 
  -7   6   1       90.39      105.12     17.61 o 
  -6   6   1     1682.22     1783.49     56.05 o 
  -5   6   1       54.08       38.20      8.65 o 
  -4   6   1      397.14      443.84     26.20 o 
  -3   6   1      189.57      175.17     16.34 o 
  -2   6   1      119.56      151.40     14.74 o 
  -1   6   1      134.67      184.06     15.83 o 
   0   6   1       23.99       21.95      6.51 o 
   1   6   1      834.04      892.22     57.12 o 
   2   6   1       47.59       84.29     16.65 o 
   3   6   1     1020.58     1041.78     59.00 o 
   4   6   1     1221.23     1214.55     65.04 o 
   5   6   1      572.11      577.88     45.60 o 
   6   6   1      230.64      228.34     29.42 o 
   7   6   1     1121.72     1115.14     44.15 o 
   8   6   1       13.10       -2.87      8.03 o 
   9   6   1      344.16      408.38     27.84 o 
  10   6   1       13.14       -7.10      7.10 o 
  11   6   1        0.09        0.59      4.79 o 
  12   6   1       80.25       76.34      6.90 o 
  13   6   1        0.11        3.21      3.70 o 
  14   6   1       14.91       11.64      4.98 o 
  15   6   1      281.79      275.89     19.69 o 
  16   6   1      120.35      124.13      9.36 o 
  17   6   1      984.12     1053.76     31.12 o 
  18   6   1       74.04       82.44      6.27 o 
  19   6   1       62.19       71.94      7.69 o 
  20   6   1       32.52       34.62      6.00 o 
  21   6   1       63.20       68.92     10.15 o 
  22   6   1      126.29      120.92     12.00 o 
  23   6   1       72.13       66.90      8.45 o 
  24   6   1       86.91       97.11      8.54 o 
 -23   7   1        5.39        0.59      2.38 o 
 -22   7   1      215.83      239.05     14.12 o 
 -21   7   1        0.81       -1.23      5.02 o 
 -20   7   1       27.03       37.94      4.71 o 
 -19   7   1       12.31       12.63      5.15 o 
 -18   7   1        3.10       -1.47      3.64 o 
 -17   7   1       23.00       19.22      6.43 o 
 -16   7   1        4.27        8.96      4.92 o 
 -15   7   1        6.25       -1.70      4.29 o 
 -14   7   1      142.06      137.67     14.42 o 
 -13   7   1       58.77       55.49      9.71 o 
 -12   7   1      175.62      190.15     11.53 o 
 -11   7   1       17.10       16.72      4.58 o 
 -10   7   1      954.00     1051.92     26.37 o 
  -9   7   1      165.33      170.78      8.42 o 
  -8   7   1      517.20      559.34     19.06 o 
  -7   7   1      100.35      100.56     10.51 o 
  -6   7   1       59.04       40.47     15.74 o 
  -5   7   1       45.72       44.09     15.36 o 
  -4   7   1        8.71       13.29     10.96 o 
  -3   7   1      226.94      212.29     29.75 o 
  -2   7   1        4.26       -5.62     12.00 o 
  -1   7   1      266.41      282.41     34.92 o 
   0   7   1     1452.03     1535.92     79.91 o 
   1   7   1       50.42       65.82     16.12 o 
   2   7   1       37.25       50.35     15.12 o 
   3   7   1        1.00        0.85      6.05 o 
   4   7   1      211.30      210.35     28.81 o 
   5   7   1      208.94      192.29     29.17 o 
   6   7   1      113.61      118.64     22.68 o 
   7   7   1      113.39      130.89     11.52 o 
   8   7   1        1.23        5.32      2.62 o 
   9   7   1       26.66       29.77      4.95 o 
  10   7   1      828.58      879.86     25.01 o 
  11   7   1       65.84       59.83      6.80 o 
  12   7   1        0.36        4.82      5.88 o 
  13   7   1      150.33      161.84     12.67 o 
  14   7   1       18.77       20.22      7.19 o 
  15   7   1      405.06      400.08     23.90 o 
  16   7   1      116.83      112.23      9.27 o 
  17   7   1       18.48       16.27      4.32 o 
  18   7   1        9.28        7.86      3.09 o 
  19   7   1      179.96      194.16     10.46 o 
  20   7   1      103.49      118.50     12.05 o 
  21   7   1       14.45       18.17      5.21 o 
  22   7   1       71.28       54.72      9.90 o 
 -21   8   1        5.72        0.66      2.36 o 
 -20   8   1        0.25       -1.66      3.21 o 
 -19   8   1       26.87       30.11      6.94 o 
 -18   8   1       27.28       30.62      4.66 o 
 -17   8   1       27.22       19.92      5.65 o 
 -16   8   1      442.61      467.12     24.57 o 
 -15   8   1       92.36       88.57     11.52 o 
 -14   8   1      100.57       90.27     12.37 o 
 -13   8   1        1.12        3.54      6.96 o 
 -12   8   1       85.12       83.08      8.24 o 
 -11   8   1      207.19      221.46     12.93 o 
 -10   8   1      641.05      617.86     16.65 o 
  -9   8   1      180.81      184.90     11.72 o 
  -8   8   1      333.54      328.03     15.27 o 
  -7   8   1     1233.73     1259.90     29.55 o 
  -6   8   1      285.34      286.41     14.03 o 
  -5   8   1      160.69      162.79     15.06 o 
  -4   8   1        2.62        4.99      5.07 o 
  -3   8   1      486.53      506.73     17.24 o 
  -2   8   1      364.38      395.66     15.02 o 
  -1   8   1     1395.12     1382.50     29.61 o 
   0   8   1      387.15      402.00     17.72 o 
   1   8   1      911.95      943.34     22.61 o 
   2   8   1        4.49        0.84      3.19 o 
   3   8   1      257.07      246.51     12.75 o 
   4   8   1     1270.72     1257.47     26.83 o 
   5   8   1        0.21        3.55      2.28 o 
   6   8   1      138.53      141.31      9.32 o 
   7   8   1      161.63      149.71      9.77 o 
   8   8   1      686.17      638.43     21.87 o 
   9   8   1      209.19      180.60     11.90 o 
  10   8   1      127.75      135.97     10.37 o 
  11   8   1      329.61      365.20     16.94 o 
  12   8   1      263.35      254.17     14.29 o 
  13   8   1       32.41       41.20      7.01 o 
  14   8   1       23.89       32.69      6.84 o 
  15   8   1      158.29      165.26     16.26 o 
  16   8   1        0.18        2.93      2.98 o 
  17   8   1       19.75       19.23      4.00 o 
  18   8   1      725.24      834.02     20.28 o 
  19   8   1        0.00       -2.25      2.25 o 
  20   8   1       71.86       73.82      7.87 o 
 -19   9   1       69.48       65.70      6.14 o 
 -18   9   1        1.44        2.30      2.95 o 
 -17   9   1      218.96      239.79     15.29 o 
 -16   9   1      290.20      298.28     18.35 o 
 -15   9   1       68.88       76.88     10.60 o 
 -14   9   1      116.90      117.37     20.11 o 
 -13   9   1       73.16       74.60      8.07 o 
 -12   9   1       58.35       54.64     12.33 o 
 -11   9   1       14.82       18.64      5.45 o 
 -10   9   1      119.22      120.71      9.60 o 
  -9   9   1      380.01      353.10     16.51 o 
  -8   9   1      222.09      216.23     12.91 o 
  -7   9   1       25.29       25.26      4.82 o 
  -6   9   1       83.56       69.58      7.43 o 
  -5   9   1      603.54      595.57     20.81 o 
  -4   9   1      737.71      721.45     22.68 o 
  -3   9   1     1386.06     1455.31     25.58 o 
  -2   9   1      818.98      813.77     16.49 o 
  -1   9   1     3068.49     3060.35     46.10 o 
   0   9   1      258.39      245.43     10.66 o 
   1   9   1      145.74      146.43      8.43 o 
   2   9   1       42.11       44.96      4.93 o 
   3   9   1       34.95       38.02      4.54 o 
   4   9   1      362.44      334.26     16.01 o 
   5   9   1      213.53      207.96     12.79 o 
   6   9   1        3.53        8.50      3.96 o 
   7   9   1      631.99      560.88     21.18 o 
   8   9   1       32.47       34.18      5.85 o 
   9   9   1      693.06      655.92     22.87 o 
  10   9   1      519.09      477.07     19.48 o 
  11   9   1        3.79        1.96      2.94 o 
  12   9   1      362.95      364.45     16.63 o 
  13   9   1       49.48       53.53      6.82 o 
  14   9   1       21.36       19.39      4.41 o 
  15   9   1        4.88        1.50      2.62 o 
  16   9   1      285.46      292.12     17.41 o 
  17   9   1       14.51       12.73      4.04 o 
  18   9   1        0.01       -3.32      3.32 o 
 -17  10   1       14.78       11.31      4.03 o 
 -16  10   1        2.70        4.94      3.64 o 
 -15  10   1       79.64       61.67      8.19 o 
 -14  10   1       18.23       18.13      3.54 o 
 -13  10   1      151.91      161.52     12.98 o 
 -12  10   1        7.30        9.27      3.57 o 
 -11  10   1       21.78       24.28      4.57 o 
 -10  10   1      176.45      179.71     11.41 o 
  -9  10   1        7.40        4.38      2.82 o 
  -8  10   1        9.51        4.17      3.16 o 
  -7  10   1      668.80      629.03     21.63 o 
  -6  10   1        0.49        1.69      3.49 o 
  -5  10   1      231.25      217.77     12.87 o 
  -4  10   1      654.32      662.33     39.71 o 
  -3  10   1      598.71      592.77     16.62 o 
  -2  10   1       75.21       62.08      5.53 o 
  -1  10   1        7.63        6.34      2.55 o 
   0  10   1      380.19      370.14     13.38 o 
   1  10   1      125.73      122.75      7.77 o 
   2  10   1      146.14      146.10      8.54 o 
   3  10   1        1.68        0.29      2.98 o 
   4  10   1      291.31      285.87     14.44 o 
   5  10   1      340.20      322.32     15.91 o 
   6  10   1       95.03       80.24      8.04 o 
   7  10   1        0.17        0.90      2.87 o 
   8  10   1      281.77      259.83     14.34 o 
   9  10   1       43.77       41.15      6.21 o 
  10  10   1       39.92       32.77      6.10 o 
  11  10   1        0.05        1.87      4.83 o 
  12  10   1       98.13       97.40      8.29 o 
  13  10   1       18.96       19.22      3.92 o 
  14  10   1       81.45       85.13      6.83 o 
  15  10   1       74.06       88.12      6.18 o 
  16  10   1       56.53       65.11      7.28 o 
  17  10   1       96.93       96.19      7.30 o 
 -14  11   1       89.77       72.11      7.43 o 
 -13  11   1        0.65        3.42      2.67 o 
 -12  11   1       14.24       12.83      3.31 o 
 -11  11   1      183.29      185.25      9.70 o 
 -10  11   1        0.08       -1.27      3.18 o 
  -9  11   1      136.73      146.21      9.46 o 
  -8  11   1      183.32      169.92     10.48 o 
  -7  11   1       51.90       46.01      5.74 o 
  -6  11   1      189.07      197.77     11.38 o 
  -5  11   1      124.32      124.20      9.99 o 
  -4  11   1      109.46      123.70      8.99 o 
  -3  11   1      118.05      122.82      7.12 o 
  -2  11   1       14.73       15.32      3.78 o 
  -1  11   1       87.05       87.77      7.89 o 
   0  11   1       39.26       35.85      5.96 o 
   1  11   1       40.84       44.94      5.93 o 
   2  11   1      257.57      270.77     13.51 o 
   3  11   1      288.90      287.56     11.14 o 
   4  11   1      101.76      111.89      6.86 o 
   5  11   1        1.08        2.53      2.89 o 
   6  11   1      153.40      156.97     10.53 o 
   7  11   1        2.21       -0.25      2.84 o 
   8  11   1       72.69       77.88      7.38 o 
   9  11   1        2.68        2.84      3.14 o 
  10  11   1       17.83       12.73      4.04 o 
  11  11   1       79.89       70.57      6.41 o 
  12  11   1       25.52       27.05      4.11 o 
  13  11   1        0.00        2.94      2.10 o 
  14  11   1       21.63       37.55     11.90 o 
 -10  12   1       46.76       51.03      4.13 o 
  -9  12   1       17.08       12.20      4.15 o 
  -8  12   1       55.91       53.84      4.85 o 
  -7  12   1        0.65        1.17      2.35 o 
  -6  12   1      428.80      487.63     22.11 o 
  -5  12   1      135.89      160.73     13.35 o 
  -4  12   1      378.41      387.68     20.48 o 
  -3  12   1       18.19       19.29      5.68 o 
  -2  12   1        2.39        3.76      6.07 o 
  -1  12   1      300.79      342.77     12.95 o 
   0  12   1       32.86       44.46      5.18 o 
   1  12   1        0.43       -0.48      2.75 o 
   2  12   1      187.78      214.68     10.19 o 
   3  12   1      112.80      136.58      7.94 o 
   4  12   1      110.45      112.34     11.48 o 
   5  12   1        0.43        3.55      3.28 o 
   6  12   1      153.13      165.68     13.53 o 
   7  12   1      143.12      159.11     12.80 o 
   8  12   1        7.51       11.00      4.17 o 
   9  12   1        0.07        3.30      3.48 o 
  10  12   1      255.36      313.75     14.54 o 
 -26   0   2        5.90       10.32      3.57 o 
 -25   0   2        4.17       12.36      4.94 o 
 -24   0   2       56.11       45.50      7.83 o 
 -23   0   2       17.05       30.02      6.95 o 
 -22   0   2       10.45        6.77      4.73 o 
 -21   0   2        0.63        3.88      4.15 o 
 -20   0   2      224.21      222.75     16.97 o 
 -19   0   2      265.64      245.86     16.83 o 
 -18   0   2      791.42      756.49     26.32 o 
 -17   0   2      349.59      312.70     16.40 o 
 -16   0   2      951.28     1009.73     27.60 o 
 -15   0   2      128.17      155.57     27.24 o 
 -14   0   2      247.27      253.98     33.26 o 
 -13   0   2     7156.81     7341.46    168.86 o 
 -12   0   2     1042.22     1179.91     64.50 o 
 -11   0   2     6838.76     7055.64    150.10 o 
 -10   0   2      377.47      354.03     32.00 o 
  -9   0   2      146.58      146.24     19.43 o 
  -8   0   2     3620.98     3291.85     87.76 o 
  -7   0   2      181.60      224.76     12.41 o 
  -6   0   2      886.78      827.41     24.10 o 
  -5   0   2     3450.49     3161.53     46.92 o 
  -4   0   2     1337.77     1334.72     44.65 o 
  -3   0   2     3718.49     3568.61     72.29 o 
  -2   0   2     1719.75     1609.00     47.48 o 
  -1   0   2     5854.12     5300.65     67.90 o 
   0   0   2      271.77      270.20     15.00 o 
   1   0   2     1009.54      916.00     26.36 o 
   2   0   2      236.33      288.10     14.57 o 
   3   0   2    66096.91    63037.84    228.92 o 
   4   0   2     3592.78     3489.88     59.63 o 
   5   0   2     7717.48     7911.51     97.39 o 
   6   0   2     6902.14     7135.87     67.06 o 
   7   0   2    14037.25    14488.39    226.68 o 
   8   0   2      914.23      908.74     41.45 o 
   9   0   2     6124.55     6429.43    118.14 o 
  10   0   2     6031.84     5800.38    118.26 o 
  11   0   2     2017.50     2180.97     74.90 o 
  12   0   2    19063.23    19617.77    236.39 o 
  13   0   2      969.79      975.26     55.14 o 
  14   0   2        3.29        3.12      6.47 o 
  15   0   2     2294.56     2243.27     89.99 o 
  16   0   2     4400.34     4663.65    135.13 o 
  17   0   2        0.06        0.57      3.21 o 
  18   0   2      257.94      243.73     12.28 o 
  19   0   2     2098.42     2116.34     39.60 o 
  20   0   2      833.69      854.89     25.39 o 
  21   0   2      100.88      109.91      9.34 o 
  22   0   2      530.95      598.06     20.51 o 
  23   0   2       64.52       73.13      7.26 o 
  24   0   2      101.74      105.23      7.88 o 
  25   0   2      514.38      603.39     24.14 o 
  26   0   2       45.62       33.76      4.70 o 
 -27   1   2        5.55        3.89      2.75 o 
 -26   1   2       15.43       17.53      3.11 o 
 -25   1   2        1.26       -0.53      2.72 o 
 -24   1   2       69.61       68.54      5.30 o 
 -23   1   2       42.83       61.94      5.30 o 
 -22   1   2      358.99      414.01     15.83 o 
 -21   1   2        0.00        0.37      2.74 o 
 -20   1   2        7.54        2.39      2.69 o 
 -19   1   2      484.55      447.78     16.25 o 
 -18   1   2       31.52       27.47      4.25 o 
 -17   1   2      323.99      317.74     12.80 o 
 -16   1   2      170.26      167.94     17.20 o 
 -15   1   2       97.19       63.46     12.81 o 
 -14   1   2       63.88       51.54     11.10 o 
 -13   1   2        3.35        2.10      4.21 o 
 -12   1   2     1087.94     1099.09     44.06 o 
 -11   1   2     1201.84     1207.75     44.11 o 
 -10   1   2     4220.68     4082.43    107.55 o 
  -9   1   2       29.80       20.20      8.86 o 
  -8   1   2     2597.58     2519.18     53.85 o 
  -7   1   2     1103.74     1081.56     33.38 o 
  -6   1   2      298.62      300.92     17.02 o 
  -5   1   2     1359.67     1305.04     33.36 o 
  -4   1   2      207.32      179.01     12.12 o 
  -3   1   2    15584.63    15015.46     77.75 o 
  -2   1   2     1859.68     1773.77     28.63 o 
  -1   1   2      168.94      166.73      9.03 o 
   0   1   2     4921.95     4615.46    140.19 o 
   1   1   2      395.10      326.72     14.77 o 
   2   1   2      111.40      120.88      9.33 o 
   3   1   2     4306.19     4286.06     51.51 o 
   4   1   2    14565.22    14357.20    142.15 o 
   5   1   2       75.11       59.60      7.32 o 
   6   1   2     3510.52     3526.15     42.78 o 
   7   1   2     1400.00     1525.58     35.10 o 
   8   1   2      174.51      185.13     13.28 o 
   9   1   2     1939.10     2010.35     46.53 o 
  10   1   2      480.19      580.86     29.18 o 
  11   1   2       32.49       22.76      6.10 o 
  12   1   2       23.16       25.40      7.05 o 
  13   1   2     3121.30     3232.06     69.57 o 
  14   1   2       31.26       26.98      6.96 o 
  15   1   2      214.87      192.78     18.77 o 
  16   1   2     1325.11     1417.84     26.34 o 
  17   1   2     2480.66     2473.47     26.59 o 
  18   1   2       87.20      105.25      7.64 o 
  19   1   2        7.02        6.10      2.29 o 
  20   1   2       12.67       11.74      2.94 o 
  21   1   2      282.52      299.38     12.28 o 
  22   1   2       16.44       17.83      3.52 o 
  23   1   2        0.22       -2.48      2.82 o 
  24   1   2        0.02       -2.12      2.62 o 
  25   1   2      285.36      369.79     13.74 o 
  26   1   2       14.18       13.56      3.48 o 
 -26   2   2        0.64        0.31      3.46 o 
 -25   2   2      113.31      145.02      8.78 o 
 -24   2   2      162.70      204.23     11.60 o 
 -23   2   2        0.54        5.51      2.64 o 
 -22   2   2       16.08       16.15      4.02 o 
 -21   2   2       89.75       67.18      6.48 o 
 -20   2   2        0.72        0.86      2.67 o 
 -19   2   2      252.29      258.89     16.47 o 
 -18   2   2        0.00        0.88      2.15 o 
 -17   2   2       12.85       13.08      3.59 o 
 -16   2   2      155.61      155.90      8.09 o 
 -15   2   2       80.23       63.30     20.27 o 
 -14   2   2      370.49      400.89     44.66 o 
 -13   2   2     2062.53     2090.28     64.12 o 
 -12   2   2      300.24      294.71     23.16 o 
 -11   2   2     5933.48     6025.20     98.76 o 
 -10   2   2        9.76        8.06      3.85 o 
  -9   2   2     4381.33     4428.86    318.17 o 
  -8   2   2       22.48       23.62      5.74 o 
  -7   2   2     2531.11     2556.78     51.70 o 
  -6   2   2     2580.31     2596.37     49.82 o 
  -5   2   2      144.71      153.05     10.21 o 
  -4   2   2    13789.77    13277.87    115.40 o 
  -3   2   2      149.99      143.12      6.68 o 
  -2   2   2      407.33      439.31     10.67 o 
  -1   2   2    31711.99    31062.96    163.49 o 
   0   2   2        0.02       -2.44      7.56 o 
   1   2   2     6315.14     6502.36    111.41 o 
   2   2   2      685.41      663.54     36.49 o 
   3   2   2      256.74      258.60     23.02 o 
   4   2   2      865.77      895.82     31.30 o 
   5   2   2      410.07      478.40     20.90 o 
   6   2   2       23.14       16.12      3.64 o 
   7   2   2      132.72      105.91      8.28 o 
   8   2   2      389.87      383.44     16.48 o 
   9   2   2      708.28      693.28     26.77 o 
  10   2   2       33.11       24.91      5.76 o 
  11   2   2        3.75       -3.32      5.95 o 
  12   2   2      255.68      289.21     19.86 o 
  13   2   2     1416.92     1507.75     98.56 o 
  14   2   2        1.62        5.88     10.09 o 
  15   2   2        0.03        3.33      6.32 o 
  16   2   2      222.95      230.67     15.23 o 
  17   2   2      198.57      219.21      9.83 o 
  18   2   2     1677.40     1715.41     48.07 o 
  19   2   2      623.64      621.05     24.02 o 
  20   2   2       85.72       82.63      6.52 o 
  21   2   2      130.60      125.25      7.97 o 
  22   2   2        2.01       -1.43      2.99 o 
  23   2   2       15.87       12.59      3.00 o 
  24   2   2        1.62        1.42      2.86 o 
  25   2   2       12.00       12.68      3.42 o 
  26   2   2       14.60       18.01      4.21 o 
 -26   3   2       31.14       34.92      5.39 o 
 -25   3   2        2.48        1.11      3.01 o 
 -24   3   2       15.63       23.04      4.37 o 
 -23   3   2       54.35       65.48      9.38 o 
 -22   3   2       70.57       55.87      8.67 o 
 -21   3   2        5.29        2.55      4.58 o 
 -20   3   2      110.38      122.65     12.95 o 
 -19   3   2      168.03      168.19     14.47 o 
 -18   3   2        5.07        4.55      3.48 o 
 -17   3   2        0.35       -0.24      2.30 o 
 -16   3   2       72.36       77.46      7.41 o 
 -15   3   2        6.12       -1.58      2.81 o 
 -14   3   2      355.10      348.76     31.41 o 
 -13   3   2       94.12       73.84     14.91 o 
 -12   3   2       54.98       38.18     11.08 o 
 -11   3   2      102.27       80.55     14.04 o 
 -10   3   2     1402.78     1280.36     51.34 o 
  -9   3   2     1048.98      956.52     42.49 o 
  -8   3   2     2821.60     2897.74     70.17 o 
  -7   3   2     2748.54     2738.86     78.09 o 
  -6   3   2      217.65      215.46     17.82 o 
  -5   3   2       20.93       24.91      7.32 o 
  -4   3   2     1593.49     1507.60     22.08 o 
  -3   3   2       15.79       24.42      3.55 o 
  -2   3   2      336.18      376.59     15.41 o 
  -1   3   2      156.39      170.98      8.34 o 
   0   3   2     7197.42     7499.52     54.32 o 
   1   3   2      923.99      905.00     48.15 o 
   2   3   2     1821.16     1904.37     28.19 o 
   3   3   2      875.85      935.06     19.26 o 
   4   3   2       53.90       43.67      4.92 o 
   5   3   2     3025.06     3161.63     42.56 o 
   6   3   2       12.60       10.26      2.77 o 
   7   3   2       48.87       52.39      5.91 o 
   8   3   2        6.21        0.00      2.18 o 
   9   3   2      356.14      390.18     17.42 o 
  10   3   2        0.96       -4.37      5.35 o 
  11   3   2        4.32        7.85      7.44 o 
  12   3   2      347.04      398.91     36.88 o 
  13   3   2      194.16      192.70     26.70 o 
  14   3   2      426.58      436.78     42.79 o 
  15   3   2      388.00      387.40     20.75 o 
  16   3   2       41.31       43.54      7.57 o 
  17   3   2       18.29       26.39      7.73 o 
  18   3   2       27.62       29.40      5.71 o 
  19   3   2       64.94       55.76      7.16 o 
  20   3   2      132.30      123.97     10.35 o 
  21   3   2       73.60       90.49      9.06 o 
  22   3   2       17.38       14.05      3.98 o 
  23   3   2      131.10      144.07     13.90 o 
  24   3   2        0.67        0.21      2.74 o 
  25   3   2      115.01      135.04     12.25 o 
  26   3   2        7.82       13.37      4.01 o 
 -25   4   2       49.97       55.79      4.84 o 
 -24   4   2        0.07        2.82      2.91 o 
 -23   4   2       38.30       43.11      7.78 o 
 -22   4   2      432.62      439.90     22.29 o 
 -21   4   2        3.60        2.33      4.46 o 
 -20   4   2        5.33        4.81      4.21 o 
 -19   4   2        3.37       -0.18      2.69 o 
 -18   4   2       55.09       43.19      5.25 o 
 -17   4   2       19.41       17.58      4.09 o 
 -16   4   2       79.41       74.99      6.40 o 
 -15   4   2      828.19      912.68     43.75 o 
 -14   4   2        8.72        6.07      3.39 o 
 -13   4   2       44.59       24.66     10.12 o 
 -12   4   2     1190.52     1193.88     78.59 o 
 -11   4   2       88.10       69.18     14.92 o 
 -10   4   2      476.18      451.96     32.87 o 
  -9   4   2      720.79      753.47     39.78 o 
  -8   4   2      782.55      793.54     38.94 o 
  -7   4   2      357.12      369.73     25.62 o 
  -6   4   2     2416.57     2432.09     32.29 o 
  -5   4   2     1941.64     2036.27     28.31 o 
  -4   4   2      436.29      528.34     13.82 o 
  -3   4   2       22.67       29.07      7.31 o 
  -2   4   2      810.82      871.77     22.61 o 
  -1   4   2     1435.97     1713.81     38.43 o 
   0   4   2     7500.09     8660.49     87.02 o 
   1   4   2     2367.42     2624.83     44.98 o 
   2   4   2      454.35      536.54     17.48 o 
   3   4   2       30.95       37.58      4.59 o 
   4   4   2      106.00      131.85      8.92 o 
   5   4   2     1190.18     1337.03     49.49 o 
   6   4   2      435.52      470.33     24.56 o 
   7   4   2      626.77      698.96     31.37 o 
   8   4   2      119.92      129.87     14.38 o 
   9   4   2     1978.09     2102.07     71.72 o 
  10   4   2       19.24       11.93      6.14 o 
  11   4   2      125.11      125.02     20.08 o 
  12   4   2       81.07      109.82     19.92 o 
  13   4   2       33.32       50.03     14.61 o 
  14   4   2        1.22        2.23      3.71 o 
  15   4   2      157.37      145.46     12.59 o 
  16   4   2       40.65       34.74      6.62 o 
  17   4   2      430.93      458.57     25.74 o 
  18   4   2      275.04      278.91     15.21 o 
  19   4   2       92.74       98.83      9.44 o 
  20   4   2      412.65      432.17     18.65 o 
  21   4   2       17.96       13.98      4.36 o 
  22   4   2       54.97       70.05      7.50 o 
  23   4   2        0.93        1.97      3.31 o 
  24   4   2        5.14        2.92      4.43 o 
  25   4   2        0.36       -0.67      3.48 o 
 -25   5   2      172.99      200.34     11.38 o 
 -24   5   2        2.45        3.67      2.08 o 
 -23   5   2      119.86      135.24      8.27 o 
 -22   5   2       71.85       85.91      9.50 o 
 -21   5   2       25.46       23.52      4.23 o 
 -20   5   2       17.99       17.74      4.08 o 
 -19   5   2       36.25       36.66      5.09 o 
 -18   5   2        6.28        7.39      3.53 o 
 -17   5   2       23.58       22.65      4.44 o 
 -16   5   2        0.14        0.49      3.84 o 
 -15   5   2        1.23        2.44      2.61 o 
 -14   5   2       16.81       19.29      3.68 o 
 -13   5   2      814.06      860.70     21.33 o 
 -12   5   2     1813.37     1658.18     69.11 o 
 -11   5   2      159.39      145.04     19.87 o 
 -10   5   2      576.86      534.79     37.09 o 
  -9   5   2       45.14       44.31     11.13 o 
  -8   5   2      213.27      237.50     22.73 o 
  -7   5   2        0.65        4.13      5.89 o 
  -6   5   2      195.88      158.29     17.28 o 
  -5   5   2      419.07      402.28     26.37 o 
  -4   5   2     5908.94     6518.96    102.95 o 
  -3   5   2      351.72      337.48     16.26 o 
  -2   5   2     5758.62     6412.33     95.07 o 
  -1   5   2     2492.00     2620.11     99.19 o 
   0   5   2     2823.20     3035.24    105.52 o 
   1   5   2      359.71      334.46     35.43 o 
   2   5   2      583.47      724.89     28.37 o 
   3   5   2        1.15        0.51      6.80 o 
   4   5   2       39.51       68.64      9.26 o 
   5   5   2      725.32      809.75     32.11 o 
   6   5   2      124.84      136.24     18.65 o 
   7   5   2      130.72      165.43     23.75 o 
   8   5   2      122.84      109.83     13.99 o 
   9   5   2        1.55       -1.48      8.36 o 
  10   5   2       12.34        3.55     15.66 o 
  11   5   2        3.93        2.70      8.04 o 
  12   5   2       42.62       24.83     10.53 o 
  13   5   2       13.32       14.73      4.63 o 
  14   5   2      212.90      250.52     16.97 o 
  15   5   2        2.66       -4.65      4.65 o 
  16   5   2       44.23       51.46      9.89 o 
  17   5   2      178.01      154.21     11.43 o 
  18   5   2     1034.98      998.12     27.97 o 
  19   5   2      282.16      272.04     14.67 o 
  20   5   2      131.94      133.02     10.15 o 
  21   5   2       13.48       10.45      3.76 o 
  22   5   2      205.42      221.24     18.07 o 
  23   5   2       37.77       29.88      6.45 o 
  24   5   2      116.03      110.03     10.68 o 
  25   5   2       44.21       49.56      6.01 o 
 -24   6   2        2.48       -0.02      2.29 o 
 -23   6   2        0.18       -1.39      3.70 o 
 -22   6   2      214.65      246.45     16.81 o 
 -21   6   2        1.96        0.54      2.25 o 
 -20   6   2       73.78       73.51      6.51 o 
 -19   6   2       30.52       42.66     11.45 o 
 -18   6   2        0.04        4.26      4.17 o 
 -17   6   2       36.78       32.69      7.88 o 
 -16   6   2      137.18      144.92     14.71 o 
 -15   6   2       32.53       21.25      5.83 o 
 -14   6   2       92.09       77.17     11.15 o 
 -13   6   2     1378.41     1309.90     27.21 o 
 -12   6   2      188.25      182.39      9.99 o 
 -11   6   2      922.16      905.30     22.65 o 
 -10   6   2      575.93      658.36     33.69 o 
  -9   6   2      119.47       87.64     15.35 o 
  -8   6   2      232.91      284.65     26.18 o 
  -7   6   2       10.56       14.63     13.34 o 
  -6   6   2     1287.06     1245.00     50.74 o 
  -5   6   2       86.37      128.88     26.33 o 
  -4   6   2      792.05      849.16     63.50 o 
  -3   6   2      129.69       98.97     21.98 o 
  -2   6   2     2272.77     2296.72    100.28 o 
  -1   6   2     1563.23     1494.24     80.59 o 
   0   6   2      805.62      821.86     59.18 o 
   1   6   2       42.98       47.34     14.73 o 
   2   6   2      672.50      802.47     58.44 o 
   3   6   2      404.83      337.69     35.61 o 
   4   6   2      524.45      542.01     45.89 o 
   5   6   2      646.42      612.27     50.14 o 
   6   6   2      773.42      846.31     60.02 o 
   7   6   2       94.31       76.23     11.63 o 
   8   6   2        0.76       17.50     14.80 o 
   9   6   2      499.12      534.91     53.46 o 
  10   6   2      140.25      167.57     12.48 o 
  11   6   2      108.27      120.70      8.54 o 
  12   6   2       82.20       75.64      7.51 o 
  13   6   2        1.45        2.27      2.60 o 
  14   6   2       19.84        9.59      4.20 o 
  15   6   2      194.37      211.32     17.11 o 
  16   6   2      631.93      678.83     24.41 o 
  17   6   2      845.92      868.23     25.40 o 
  18   6   2     1011.36     1012.57     26.89 o 
  19   6   2      814.57      798.44     35.28 o 
  20   6   2       12.28       14.94      6.27 o 
  21   6   2      261.64      274.37     19.14 o 
  22   6   2      254.00      282.15     17.83 o 
  23   6   2       17.86       12.12      4.06 o 
  24   6   2        0.00        1.45      2.07 o 
 -22   7   2        3.50        5.90      3.43 o 
 -21   7   2       10.51       15.99      3.09 o 
 -20   7   2        0.06       -3.27      4.05 o 
 -19   7   2        0.56       -4.09      4.09 o 
 -18   7   2       39.99       40.11      8.03 o 
 -17   7   2        9.92       17.90      6.44 o 
 -16   7   2        2.17        4.09      5.24 o 
 -15   7   2        2.43       -5.26      5.85 o 
 -14   7   2       80.75       76.65     11.18 o 
 -13   7   2        7.41        7.91      5.98 o 
 -12   7   2      338.16      311.67     17.90 o 
 -11   7   2      177.41      169.49      8.88 o 
 -10   7   2      137.02      143.36      8.37 o 
  -9   7   2        0.99        2.90      2.73 o 
  -8   7   2      625.51      688.95     19.25 o 
  -7   7   2       99.20       93.44     11.02 o 
  -6   7   2      320.00      284.70     41.20 o 
  -5   7   2       83.70      102.12     25.42 o 
  -4   7   2       15.84       23.41     13.82 o 
  -3   7   2      185.91      153.10     28.77 o 
  -2   7   2      132.55      125.35     25.75 o 
  -1   7   2      240.04      217.97     33.29 o 
   0   7   2     4189.00     4083.09    138.85 o 
   1   7   2     1182.56     1176.80     74.83 o 
   2   7   2      578.95      557.84     47.95 o 
   3   7   2       19.25       34.56     13.45 o 
   4   7   2       66.40       43.44     14.86 o 
   5   7   2     1033.65      981.65     66.45 o 
   6   7   2     1014.56     1033.66     62.24 o 
   7   7   2      210.51      209.81     11.14 o 
   8   7   2       19.10       25.09      6.51 o 
   9   7   2       71.32       59.53      6.87 o 
  10   7   2        1.74        6.71      3.46 o 
  11   7   2      229.62      233.96     13.62 o 
  12   7   2     1131.61     1121.24     29.43 o 
  13   7   2        1.49        9.81      3.21 o 
  14   7   2       40.68       39.96      4.96 o 
  15   7   2        2.52        5.60      3.60 o 
  16   7   2       76.79       82.51      8.01 o 
  17   7   2       45.06       63.49      7.32 o 
  18   7   2      178.29      196.39     10.69 o 
  19   7   2       95.04      102.68     11.81 o 
  20   7   2      246.81      286.07     18.01 o 
  21   7   2        1.71        5.00      4.62 o 
  22   7   2      192.98      177.92     17.22 o 
 -20   8   2       30.25       27.45      3.35 o 
 -19   8   2        1.05        1.43      6.11 o 
 -18   8   2       27.25       25.89      5.52 o 
 -17   8   2        0.94        2.06      3.89 o 
 -16   8   2       65.79       52.33      8.76 o 
 -15   8   2      112.02      107.79     12.80 o 
 -14   8   2      166.57      151.11     15.46 o 
 -13   8   2      340.87      345.63     26.99 o 
 -12   8   2      701.25      693.78     36.94 o 
 -11   8   2     1042.37     1033.03     30.91 o 
 -10   8   2      319.30      310.49     11.93 o 
  -9   8   2     1287.62     1308.34     24.00 o 
  -8   8   2      298.27      265.98     10.82 o 
  -7   8   2     2354.02     2383.22     62.84 o 
  -6   8   2       24.17       28.59      4.79 o 
  -5   8   2        3.43        6.55      4.07 o 
  -4   8   2      784.21      770.90     45.95 o 
  -3   8   2     1852.04     1957.46     32.41 o 
  -2   8   2      353.57      385.35     18.26 o 
  -1   8   2       36.46       40.00      5.28 o 
   0   8   2      562.68      533.55     17.49 o 
   1   8   2      704.69      711.43     20.51 o 
   2   8   2     1450.41     1466.30     29.54 o 
   3   8   2     1256.00     1221.59     27.24 o 
   4   8   2      315.35      315.29     13.99 o 
   5   8   2      118.18      111.66      8.68 o 
   6   8   2      871.95      802.57     22.72 o 
   7   8   2        1.13        5.93      2.56 o 
   8   8   2      146.64      147.50      8.67 o 
   9   8   2       72.29       70.46      6.23 o 
  10   8   2        2.07        2.47      2.63 o 
  11   8   2        4.51        4.37      2.65 o 
  12   8   2       39.24       43.50      7.23 o 
  13   8   2      235.26      215.43     13.21 o 
  14   8   2       39.61       40.15      5.94 o 
  15   8   2     1402.73     1587.70     95.92 o 
  16   8   2      954.71     1039.55     34.83 o 
  17   8   2       26.01       36.88      4.06 o 
  18   8   2      198.23      208.90      7.95 o 
  19   8   2      169.20      185.30     12.79 o 
  20   8   2       91.82       88.78     12.00 o 
 -19   9   2       83.72       93.42      7.15 o 
 -18   9   2       44.73       36.00      5.92 o 
 -17   9   2      194.67      194.80     13.74 o 
 -16   9   2       53.60       54.90      8.44 o 
 -15   9   2      133.63      116.71     12.28 o 
 -14   9   2        4.07        4.82      4.78 o 
 -13   9   2      513.60      533.19     18.64 o 
 -12   9   2       73.57       66.45      7.20 o 
 -11   9   2      112.67      113.26      9.29 o 
 -10   9   2      240.60      235.43     10.28 o 
  -9   9   2        9.37        7.15      3.00 o 
  -8   9   2      203.96      186.63      9.19 o 
  -7   9   2       38.73       33.76      5.35 o 
  -6   9   2      277.28      296.44     14.82 o 
  -5   9   2      743.45      750.17     23.18 o 
  -4   9   2      454.17      436.02     24.25 o 
  -3   9   2       86.05       94.26      8.34 o 
  -2   9   2      552.29      567.17     24.74 o 
  -1   9   2       65.42       61.79     12.84 o 
   0   9   2       40.86       38.49      5.76 o 
   1   9   2       10.00        8.55      3.05 o 
   2   9   2      638.29      567.48     20.88 o 
   3   9   2       82.13       63.31      7.57 o 
   4   9   2       34.16       29.27      5.13 o 
   5   9   2     1280.67     1213.84     31.27 o 
   6   9   2       44.49       36.52      5.80 o 
   7   9   2      690.44      670.10     23.45 o 
   8   9   2       28.35       17.83      5.15 o 
   9   9   2      818.02      760.90     25.08 o 
  10   9   2     1193.46     1132.97     30.24 o 
  11   9   2       32.31       34.96      6.00 o 
  12   9   2       19.98       14.12      4.13 o 
  13   9   2       19.43       23.02      4.90 o 
  14   9   2     1082.53     1171.64     42.99 o 
  15   9   2      174.41      208.44     17.32 o 
  16   9   2        6.40        2.81      3.92 o 
  17   9   2       15.77        5.93      3.81 o 
  18   9   2      138.00      129.23      8.42 o 
 -17  10   2        4.20        4.35      2.76 o 
 -16  10   2        2.07       -0.15      2.79 o 
 -15  10   2      141.82      138.46     11.44 o 
 -14  10   2        0.82       -3.77      4.13 o 
 -13  10   2       22.24       24.17      3.90 o 
 -12  10   2       45.51       43.42      9.95 o 
 -11  10   2       71.06       72.03      7.21 o 
 -10  10   2       12.75       21.38      4.42 o 
  -9  10   2        6.71        7.20      3.38 o 
  -8  10   2       36.16       30.88      5.38 o 
  -7  10   2      311.66      317.24     15.12 o 
  -6  10   2      223.61      221.36     12.70 o 
  -5  10   2      119.57      112.48      9.11 o 
  -4  10   2       26.35       27.96      4.68 o 
  -3  10   2       45.50       48.00      5.75 o 
  -2  10   2      139.21      147.88     10.59 o 
  -1  10   2        5.20        9.55      3.28 o 
   0  10   2        1.93        3.62      4.00 o 
   1  10   2      122.08      125.97      7.97 o 
   2  10   2      208.64      209.80     11.39 o 
   3  10   2       24.42       24.07      3.81 o 
   4  10   2      494.32      473.98     19.45 o 
   5  10   2      308.98      275.36     14.90 o 
   6  10   2       20.90       15.53      4.53 o 
   7  10   2      158.45      151.61     11.30 o 
   8  10   2        0.02       -0.90      3.02 o 
   9  10   2      479.37      451.11     18.41 o 
  10  10   2      109.06      107.19      9.24 o 
  11  10   2      432.32      422.73     17.05 o 
  12  10   2       14.35       22.85      4.61 o 
  13  10   2      156.21      161.97      9.76 o 
  14  10   2      108.04      119.92      7.83 o 
  15  10   2       23.57       20.50      4.44 o 
 -14  11   2       41.45       50.62      6.04 o 
 -13  11   2        5.70       10.09      3.70 o 
 -12  11   2       19.37       10.94      2.68 o 
 -11  11   2        0.00       -1.21      2.31 o 
 -10  11   2       74.51       75.57     11.37 o 
  -9  11   2      112.00      116.26      8.00 o 
  -8  11   2       94.99       96.19      7.66 o 
  -7  11   2        0.83       -1.72      2.59 o 
  -6  11   2       30.97       27.47      4.58 o 
  -5  11   2        9.57        5.66      3.01 o 
  -4  11   2        8.67        9.75      3.81 o 
  -3  11   2        0.96       -1.01      4.25 o 
  -2  11   2       21.51       18.52      6.04 o 
  -1  11   2       97.46      102.96      8.23 o 
   0  11   2       11.87       12.75      3.75 o 
   1  11   2        2.19        0.69      2.77 o 
   2  11   2       82.49       92.08      7.96 o 
   3  11   2        0.04        2.40      3.84 o 
   4  11   2      116.82      110.66      8.34 o 
   5  11   2       48.71       41.57      5.94 o 
   6  11   2       23.87       24.27      4.73 o 
   7  11   2      112.88      119.36      9.00 o 
   8  11   2      107.20      108.34      8.60 o 
   9  11   2       11.86        6.70      3.00 o 
  10  11   2        0.24       -2.81      2.81 o 
  11  11   2       46.15       44.85      5.88 o 
  12  11   2        0.48       12.25      4.31 o 
  13  11   2       54.67       61.57      6.70 o 
  -9  12   2        0.42       -0.21      2.33 o 
  -8  12   2        0.81       -1.37      1.89 o 
  -7  12   2        1.49       -0.23      1.84 o 
  -6  12   2      155.25      168.60     12.66 o 
  -5  12   2       13.49       17.74      5.32 o 
  -4  12   2      526.54      582.55     24.27 o 
  -3  12   2      141.92      141.14     12.16 o 
  -2  12   2      316.25      365.70     19.43 o 
  -1  12   2       66.07       64.52      8.79 o 
   0  12   2        0.60       -1.80      2.25 o 
   1  12   2      142.59      151.22      8.56 o 
   2  12   2        0.05       -0.03      2.58 o 
   3  12   2        3.49        1.88      2.11 o 
   4  12   2        0.80       -2.14      4.33 o 
   5  12   2       40.98       40.86      7.37 o 
   6  12   2       38.95       34.56      6.78 o 
   7  12   2       94.13       95.31     10.09 o 
   8  12   2        8.51        6.91      2.97 o 
   9  12   2        1.45        2.53      2.68 o 
  10  12   2        0.75        2.30      2.30 o 
 -26   1   3       58.70       65.48      4.70 o 
 -25   1   3        3.68        5.35      2.87 o 
 -24   1   3        0.33       -2.21      2.81 o 
 -23   1   3      111.85      130.67      7.14 o 
 -22   1   3      175.22      167.28      9.92 o 
 -21   1   3       22.94       19.27      3.91 o 
 -20   1   3       37.71       30.20      4.85 o 
 -19   1   3       30.50       24.97      6.17 o 
 -18   1   3      116.51      108.38      7.97 o 
 -17   1   3      106.82       91.40      6.88 o 
 -16   1   3      179.08      169.58      8.23 o 
 -15   1   3       45.16       52.95     21.33 o 
 -14   1   3      245.38      253.33     25.64 o 
 -13   1   3       72.70       59.26     11.63 o 
 -12   1   3     2272.04     2249.57     69.11 o 
 -11   1   3       48.77       42.10     19.72 o 
 -10   1   3        8.96       13.89      5.91 o 
  -9   1   3     3089.75     3309.74     68.25 o 
  -8   1   3       52.19       43.75      8.78 o 
  -7   1   3      150.12      156.95     15.03 o 
  -6   1   3      171.24      152.62     14.38 o 
  -5   1   3      973.28      965.29     26.59 o 
  -4   1   3       90.30       88.63      8.48 o 
  -3   1   3     3336.68     3187.42     36.94 o 
  -2   1   3     1483.32     1546.91     16.69 o 
  -1   1   3     6040.13     6214.20     39.90 o 
   0   1   3     2135.08     2085.32     27.34 o 
   1   1   3     5241.32     5027.66     35.96 o 
   2   1   3      204.71      167.21     12.67 o 
   3   1   3       57.06       51.80      6.33 o 
   4   1   3     1504.50     1628.56     38.03 o 
   5   1   3     3079.69     3070.93     52.64 o 
   6   1   3        2.71        5.12      6.63 o 
   7   1   3      211.40      206.05     15.18 o 
   8   1   3      623.15      614.09     25.79 o 
   9   1   3     9875.48    10347.46    104.33 o 
  10   1   3      691.21      731.79     30.90 o 
  11   1   3       57.89       52.59      8.97 o 
  12   1   3       55.52       43.18      9.13 o 
  13   1   3     1027.08     1092.49     42.25 o 
  14   1   3        1.61       11.47      8.89 o 
  15   1   3     1900.09     1995.33     60.44 o 
  16   1   3     2479.46     2552.12     27.14 o 
  17   1   3        1.71       -2.69      2.69 o 
  18   1   3      646.92      646.81     15.58 o 
  19   1   3     1046.66     1062.34     21.28 o 
  20   1   3       31.49       25.09      5.27 o 
  21   1   3       49.13       64.86      5.14 o 
  22   1   3      161.40      140.66      7.10 o 
  23   1   3      478.03      531.59     19.15 o 
  24   1   3      209.74      214.33     10.66 o 
  25   1   3        2.97        2.28      3.10 o 
  26   1   3      168.66      197.06     11.76 o 
 -26   2   3       11.46       13.45      4.02 o 
 -25   2   3       31.63       38.89      6.52 o 
 -24   2   3       16.27       19.37      3.08 o 
 -23   2   3      121.14      135.83      9.43 o 
 -22   2   3        4.81        5.37      3.23 o 
 -21   2   3        2.41        6.39      3.13 o 
 -20   2   3       39.27       40.67      5.29 o 
 -19   2   3       23.67       24.00      4.10 o 
 -18   2   3        2.06        1.80      2.12 o 
 -17   2   3       23.94       26.00      5.54 o 
 -16   2   3       75.06       74.06      5.88 o 
 -15   2   3      356.01      389.58     18.04 o 
 -14   2   3     1188.90     1066.27     77.82 o 
 -13   2   3      311.49      293.79     27.41 o 
 -12   2   3      391.30      394.69     28.95 o 
 -11   2   3       41.07       54.12     11.01 o 
 -10   2   3       25.90        3.48      4.32 o 
  -9   2   3     1739.72     1735.98     98.86 o 
  -8   2   3      326.02      280.62     17.83 o 
  -7   2   3       35.38       23.49      7.43 o 
  -6   2   3      743.05      710.76     33.26 o 
  -5   2   3       78.14       80.06     11.53 o 
  -4   2   3     2694.40     2506.24     31.42 o 
  -3   2   3     4262.52     4345.08     28.88 o 
  -2   2   3      185.91      220.10      6.73 o 
  -1   2   3     2362.16     1547.94    535.49 o 
   0   2   3     3867.31     3850.63     96.77 o 
   1   2   3        4.73       12.45      8.42 o 
   2   2   3        2.53        8.83      7.37 o 
   3   2   3      566.23      588.40     37.89 o 
   4   2   3      136.86      144.17     19.19 o 
   5   2   3        0.01        1.81      6.91 o 
   6   2   3        0.51       -2.47      3.99 o 
   7   2   3        3.38        1.98      3.63 o 
   8   2   3     2725.27     2954.59     50.92 o 
   9   2   3      503.35      570.04     29.51 o 
  10   2   3      978.21      923.82     43.04 o 
  11   2   3     1387.82     1330.62     57.77 o 
  12   2   3      183.35      192.95     17.20 o 
  13   2   3       59.81       99.89     12.73 o 
  14   2   3      107.46      118.99     14.58 o 
  15   2   3        6.40        0.96      2.68 o 
  16   2   3      424.88      408.34     12.89 o 
  17   2   3      443.31      463.97     14.20 o 
  18   2   3       14.79       11.23      3.06 o 
  19   2   3       21.69       43.31      9.03 o 
  20   2   3      128.02      139.22      8.39 o 
  21   2   3       20.00       12.55      3.41 o 
  22   2   3      292.93      293.24     15.23 o 
  23   2   3       83.19       72.18      7.37 o 
  24   2   3        0.85        3.15      4.50 o 
  25   2   3       22.07       21.60      5.44 o 
  26   2   3       15.18       12.17      2.57 o 
 -26   3   3       27.59       37.97      5.27 o 
 -25   3   3       67.27       80.79      6.40 o 
 -24   3   3       35.56       41.75      5.13 o 
 -23   3   3       42.30       43.53      7.56 o 
 -22   3   3       10.07       11.74      5.33 o 
 -21   3   3       11.20        9.05      5.42 o 
 -20   3   3        7.65        4.29      3.09 o 
 -19   3   3       19.66       17.12      3.02 o 
 -18   3   3       32.50       26.46      3.51 o 
 -17   3   3        1.40        3.03      5.23 o 
 -16   3   3       31.44       31.80      7.05 o 
 -15   3   3     1829.07     1795.66     35.22 o 
 -14   3   3     1488.68     1389.17     65.66 o 
 -13   3   3      255.30      244.67     27.80 o 
 -12   3   3       11.34       11.60      7.32 o 
 -11   3   3      389.62      394.04     32.22 o 
 -10   3   3     3182.07     2928.76     83.02 o 
  -9   3   3      913.03      927.68     45.64 o 
  -8   3   3      726.53      702.98     37.85 o 
  -7   3   3     1419.29     1288.93     49.32 o 
  -6   3   3        5.26        6.63      8.39 o 
  -5   3   3     5640.71     5845.31     96.79 o 
  -4   3   3     1409.56     1626.13     18.56 o 
  -3   3   3    28694.50    28955.92    119.16 o 
  -2   3   3        2.89       12.39     10.18 o 
  -1   3   3     2676.83     2661.81     90.23 o 
   0   3   3     1651.39     1804.95     73.80 o 
   1   3   3     1826.86     2055.62     79.83 o 
   2   3   3     1025.30     1143.52     59.22 o 
   3   3   3       88.18      100.14     19.06 o 
   4   3   3       76.76       82.40     10.18 o 
   5   3   3      617.84      669.36     38.80 o 
   6   3   3      161.70      135.65     13.76 o 
   7   3   3       48.56       38.46      5.77 o 
   8   3   3       77.75       81.39      8.39 o 
   9   3   3       53.22       54.02      7.33 o 
  10   3   3      131.80      105.33     19.89 o 
  11   3   3       87.87       94.58     17.56 o 
  12   3   3      388.32      394.07     37.72 o 
  13   3   3       34.85       19.68      9.85 o 
  14   3   3        4.83        7.21      2.65 o 
  15   3   3       38.49       41.11      5.15 o 
  16   3   3       12.76       10.33      3.49 o 
  17   3   3      288.11      293.78     15.78 o 
  18   3   3      223.27      218.28     13.91 o 
  19   3   3       83.40       87.79      8.94 o 
  20   3   3       15.41       14.91      4.58 o 
  21   3   3        0.03       -1.08      3.26 o 
  22   3   3       73.66       65.29      7.47 o 
  23   3   3       43.82       55.39     10.07 o 
  24   3   3      158.85      192.52     15.60 o 
  25   3   3       38.46       43.47      7.06 o 
  26   3   3       15.07       15.87      3.98 o 
 -25   4   3       39.52       49.78      4.15 o 
 -24   4   3       38.99       48.21      5.09 o 
 -23   4   3      376.44      404.36     19.37 o 
 -22   4   3      294.59      282.27     17.21 o 
 -21   4   3       45.07       39.17      4.94 o 
 -20   4   3        5.91        6.03      2.99 o 
 -19   4   3      417.89      406.98     13.03 o 
 -18   4   3       62.14       53.85      5.17 o 
 -17   4   3      137.52      142.13      7.90 o 
 -16   4   3        0.00        4.82      2.91 o 
 -15   4   3     1868.02     1803.10     36.04 o 
 -14   4   3       42.77       44.57      4.87 o 
 -13   4   3     1623.18     1640.97     91.74 o 
 -12   4   3        8.91       -2.96      6.43 o 
 -11   4   3      899.20      813.87     47.53 o 
 -10   4   3     2041.46     1855.74     37.29 o 
  -9   4   3      159.51      128.19      9.39 o 
  -8   4   3      537.26      543.89     18.30 o 
  -7   4   3      687.45      660.31     19.35 o 
  -6   4   3      739.09      748.42     20.40 o 
  -5   4   3     1499.90     1578.36     28.26 o 
  -4   4   3     1774.42     1932.90     30.41 o 
  -3   4   3     4295.62     4694.90     88.11 o 
  -2   4   3     3098.79     3552.78    115.09 o 
  -1   4   3     2587.94     2740.82    100.64 o 
   0   4   3       19.26       14.99     10.14 o 
   1   4   3       83.81       88.62      9.75 o 
   2   4   3     1978.00     2200.56     49.07 o 
   3   4   3     1985.22     2118.68     49.71 o 
   4   4   3     1240.41     1291.87     39.81 o 
   5   4   3       56.89       51.84      8.63 o 
   6   4   3     2679.96     2851.66     64.72 o 
   7   4   3        6.36        3.73      4.82 o 
   8   4   3      597.72      604.50     32.90 o 
   9   4   3      777.00      812.03     38.25 o 
  10   4   3        3.88        8.72      5.71 o 
  11   4   3        2.45       16.98      8.96 o 
  12   4   3      450.17      458.17     41.61 o 
  13   4   3       40.96       45.68      7.19 o 
  14   4   3      226.18      235.43     12.22 o 
  15   4   3       13.48        5.86      2.82 o 
  16   4   3       21.19       20.92      4.90 o 
  17   4   3      167.89      167.30     12.03 o 
  18   4   3      709.96      700.54     24.17 o 
  19   4   3       82.78       72.89      8.28 o 
  20   4   3        3.01        2.92      3.56 o 
  21   4   3       70.91       80.34      9.07 o 
  22   4   3        0.00        5.12      4.92 o 
  23   4   3      367.46      387.24     22.69 o 
  24   4   3        0.57       -3.28      4.52 o 
  25   4   3       24.01       22.16      4.65 o 
 -24   5   3       34.42       27.92     13.25 o 
 -23   5   3       73.26       77.06      7.65 o 
 -22   5   3       77.16       83.25      8.78 o 
 -21   5   3      319.39      337.05     12.81 o 
 -20   5   3       11.41       10.11      2.96 o 
 -19   5   3        0.80        0.21      2.54 o 
 -18   5   3       93.41       78.71     15.01 o 
 -17   5   3        8.77       10.54      3.68 o 
 -16   5   3     2107.09     2163.48     78.87 o 
 -15   5   3       15.65       16.82      4.04 o 
 -14   5   3       37.00       35.57      6.33 o 
 -13   5   3        1.03       -1.50      4.69 o 
 -12   5   3       20.79       16.43      3.86 o 
 -11   5   3      355.52      349.66     40.23 o 
 -10   5   3      111.20      118.11     18.31 o 
  -9   5   3        0.37       -7.09     18.49 o 
  -8   5   3      221.94      234.84     24.64 o 
  -7   5   3       12.17       18.59     14.30 o 
  -6   5   3      763.15      765.63     41.22 o 
  -5   5   3      105.81      149.52     17.98 o 
  -4   5   3      156.36      225.61     20.87 o 
  -3   5   3      193.96      194.16     30.70 o 
  -2   5   3      155.69      132.89     25.19 o 
  -1   5   3      225.52      295.57     36.78 o 
   0   5   3     1177.84     1316.07     75.65 o 
   1   5   3     1445.55     1563.24     81.22 o 
   2   5   3      457.00      541.86     25.59 o 
   3   5   3      160.34      189.81     15.79 o 
   4   5   3      108.18      142.11     14.11 o 
   5   5   3      156.65      166.52     18.28 o 
   6   5   3     1061.79     1180.38     48.73 o 
   7   5   3       16.56       27.06      7.51 o 
   8   5   3      236.83      200.85     18.94 o 
   9   5   3      389.55      421.08     28.53 o 
  10   5   3      407.69      416.25     29.48 o 
  11   5   3      107.74      118.09     20.73 o 
  12   5   3       55.31       54.83      5.15 o 
  13   5   3      300.47      302.21     11.51 o 
  14   5   3      305.89      286.19     13.70 o 
  15   5   3      274.47      282.44     15.04 o 
  16   5   3      375.02      337.08     16.60 o 
  17   5   3       21.43       27.93      5.55 o 
  18   5   3      281.11      294.25     15.72 o 
  19   5   3      120.79      108.96     11.34 o 
  20   5   3        0.00        1.06      4.92 o 
  21   5   3        1.81        3.28      5.10 o 
  22   5   3        0.90        2.07      4.65 o 
  23   5   3       17.65       25.73      5.97 o 
  24   5   3       18.71       15.23      4.20 o 
 -23   6   3      187.94      229.66     13.71 o 
 -22   6   3      539.21      621.06     18.83 o 
 -21   6   3        3.54       14.38      4.32 o 
 -20   6   3       63.17       77.99      9.29 o 
 -19   6   3        3.07       -2.99      3.79 o 
 -18   6   3        2.29        3.34      3.94 o 
 -17   6   3      189.26      173.79     15.61 o 
 -16   6   3      312.93      317.14     21.26 o 
 -15   6   3      506.19      466.48     26.03 o 
 -14   6   3       10.01       13.00      3.63 o 
 -13   6   3       43.10       35.95      5.23 o 
 -12   6   3      496.25      478.94     18.57 o 
 -11   6   3      916.70      947.40     36.41 o 
 -10   6   3     1135.27     1198.02     53.66 o 
  -9   6   3      477.86      545.57     26.52 o 
  -8   6   3       11.46        2.93      5.68 o 
  -7   6   3       93.49       98.28     16.15 o 
  -6   6   3        7.57        6.47     13.67 o 
  -5   6   3      421.89      409.70     47.88 o 
  -4   6   3       20.94       -6.51     11.76 o 
  -3   6   3      244.59      276.78     38.16 o 
  -2   6   3      564.81      541.40     52.12 o 
  -1   6   3      324.39      292.67     38.65 o 
   0   6   3     1066.75     1050.39     71.26 o 
   1   6   3      906.99      990.39     68.83 o 
   2   6   3      216.78      239.66     34.61 o 
   3   6   3       55.32       72.62     18.81 o 
   4   6   3      568.32      640.92     53.01 o 
   5   6   3       95.11       69.76     17.28 o 
   6   6   3      714.53      723.49     58.74 o 
   7   6   3      674.73      726.56     59.90 o 
   8   6   3       14.86        3.74      3.96 o 
   9   6   3      126.13      135.96     10.83 o 
  10   6   3      187.09      193.98     10.08 o 
  11   6   3       88.76       88.17      7.34 o 
  12   6   3       37.33       31.70      3.93 o 
  13   6   3       70.45       78.28      6.72 o 
  14   6   3       28.89       35.46      4.36 o 
  15   6   3        7.26       10.84      3.60 o 
  16   6   3       93.50       94.13     12.68 o 
  17   6   3       46.54       45.99     10.08 o 
  18   6   3      143.45      116.02     14.18 o 
  19   6   3        1.10        0.84      5.06 o 
  20   6   3        0.88        2.64      4.01 o 
  21   6   3       93.99      100.23     11.32 o 
  22   6   3        2.07        4.84      4.10 o 
  23   6   3        1.63       -1.55      1.76 o 
 -22   7   3       60.59       66.76      6.87 o 
 -21   7   3       82.32       79.94      7.30 o 
 -20   7   3       95.45       90.82      9.09 o 
 -19   7   3       35.69       38.67      7.48 o 
 -18   7   3       15.13       22.61      5.81 o 
 -17   7   3       58.37       45.80      8.51 o 
 -16   7   3       48.46       36.09      8.05 o 
 -15   7   3       13.61       12.60      5.02 o 
 -14   7   3      541.47      549.18     28.75 o 
 -13   7   3      979.51      920.86     39.13 o 
 -12   7   3      245.73      236.03     13.25 o 
 -11   7   3      691.18      712.51     22.38 o 
 -10   7   3      487.95      450.77     21.61 o 
  -9   7   3       39.23       40.70      5.50 o 
  -8   7   3      203.43      198.53     10.84 o 
  -7   7   3      878.52      998.12     23.42 o 
  -6   7   3      731.54      905.40     22.80 o 
  -5   7   3      154.59      213.57     36.17 o 
  -4   7   3        1.23      -13.31     13.31 o 
  -3   7   3      424.79      362.77     45.86 o 
  -2   7   3     1564.76     1572.27     93.21 o 
  -1   7   3     1104.98     1207.59     81.12 o 
   0   7   3      355.23      297.50     40.05 o 
   1   7   3      345.43      388.75     45.90 o 
   2   7   3      852.79      848.00     62.72 o 
   3   7   3       58.47       35.77     14.01 o 
   4   7   3       73.66       52.39     17.38 o 
   5   7   3     1916.71     1912.59     36.07 o 
   6   7   3      271.03      261.91     10.71 o 
   7   7   3       99.10       86.11      7.61 o 
   8   7   3       60.54       63.89      6.64 o 
   9   7   3      148.30      150.72     10.08 o 
  10   7   3       50.54       46.94      9.01 o 
  11   7   3        3.27        0.28      3.18 o 
  12   7   3      371.72      384.05     17.57 o 
  13   7   3      219.68      229.03     13.85 o 
  14   7   3        0.38        0.69      3.07 o 
  15   7   3      223.57      249.82     11.22 o 
  16   7   3      171.02      192.89     20.26 o 
  17   7   3       28.45       35.21      7.74 o 
  18   7   3      234.50      264.16     18.76 o 
  19   7   3      305.68      323.63     19.52 o 
  20   7   3       86.63       99.28     10.52 o 
  21   7   3        6.94        5.04      2.02 o 
  22   7   3       76.78       63.55      5.75 o 
 -20   8   3       89.56       88.71      5.40 o 
 -19   8   3       91.54       87.68      8.41 o 
 -18   8   3        0.25       -0.55      3.42 o 
 -17   8   3       16.93       20.33      6.17 o 
 -16   8   3       40.20       46.89      8.48 o 
 -15   8   3        9.33       13.41      6.19 o 
 -14   8   3      100.80      109.02     13.66 o 
 -13   8   3      302.83      304.19     21.76 o 
 -12   8   3      121.37      134.59      8.12 o 
 -11   8   3       29.91       36.81      4.57 o 
 -10   8   3      114.86      105.13      7.18 o 
  -9   8   3      423.22      407.95     13.69 o 
  -8   8   3      705.63      724.74     21.90 o 
  -7   8   3     1503.07     1441.95     30.39 o 
  -6   8   3       29.10       33.16      5.35 o 
  -5   8   3        2.84       12.68      3.69 o 
  -4   8   3     3093.08     3277.56     43.49 o 
  -3   8   3       23.08       24.05      4.29 o 
  -2   8   3      304.81      307.30     13.63 o 
  -1   8   3       68.78       63.89      4.58 o 
   0   8   3       80.14       62.97      4.48 o 
   1   8   3       16.67       18.54      2.96 o 
   2   8   3        0.15        3.62      2.29 o 
   3   8   3       88.67       87.54      6.25 o 
   4   8   3      990.16      905.17     20.07 o 
   5   8   3       11.37        9.37      2.94 o 
   6   8   3       41.82       50.05      5.46 o 
   7   8   3      320.06      305.37     12.65 o 
   8   8   3       59.43       59.06      5.77 o 
   9   8   3       18.45       16.69      3.65 o 
  10   8   3       13.21       12.73      3.17 o 
  11   8   3     1311.81     1265.89     26.06 o 
  12   8   3      190.34      200.83     10.49 o 
  13   8   3        0.72        6.17      2.61 o 
  14   8   3       86.25       85.57      6.65 o 
  15   8   3      151.68      159.41      8.76 o 
  16   8   3      502.16      506.00     22.45 o 
  17   8   3      160.08      172.36     14.31 o 
  18   8   3        9.01        6.66      3.88 o 
  19   8   3        4.03        2.86      2.55 o 
  20   8   3      256.79      225.34     10.59 o 
 -18   9   3      112.18      128.79      9.56 o 
 -17   9   3        7.78        9.98      3.05 o 
 -16   9   3        6.98       11.38      4.29 o 
 -15   9   3        5.31        7.12      4.49 o 
 -14   9   3       86.45       83.16     11.02 o 
 -13   9   3        0.03        1.27      2.53 o 
 -12   9   3        0.12        1.96      2.64 o 
 -11   9   3      358.01      343.05     15.00 o 
 -10   9   3       68.11       77.72      6.07 o 
  -9   9   3       31.42       23.61      3.72 o 
  -8   9   3       71.09       63.00      5.70 o 
  -7   9   3      434.29      405.90     13.41 o 
  -6   9   3       39.08       56.09      6.25 o 
  -5   9   3      185.25      178.84     10.60 o 
  -4   9   3       15.80       17.10      3.89 o 
  -3   9   3       23.55       26.56      4.62 o 
  -2   9   3      260.37      256.38     12.56 o 
  -1   9   3        0.08        2.27      2.46 o 
   0   9   3       73.11       64.61      6.56 o 
   1   9   3      308.81      263.59     11.40 o 
   2   9   3      235.96      218.66     13.80 o 
   3   9   3       49.30       39.26      4.86 o 
   4   9   3      427.57      386.46     18.95 o 
   5   9   3       25.16       17.31      3.58 o 
   6   9   3       13.97       13.78      3.03 o 
   7   9   3        6.13        8.88      3.05 o 
   8   9   3       38.61       33.00      4.53 o 
   9   9   3       73.53       69.86      6.31 o 
  10   9   3     1851.04     1713.55     37.21 o 
  11   9   3      117.22      114.87      7.72 o 
  12   9   3       27.57       25.05      3.90 o 
  13   9   3       27.00       31.88      4.11 o 
  14   9   3      206.48      231.68      9.56 o 
  15   9   3      270.05      291.06      9.95 o 
  16   9   3        1.96        4.25      2.13 o 
  17   9   3       30.94       26.34      4.21 o 
 -16  10   3        1.99        2.70      2.88 o 
 -15  10   3      286.72      277.46     14.73 o 
 -14  10   3        4.99       -1.23      3.51 o 
 -13  10   3       51.08       55.32      6.98 o 
 -12  10   3      204.98      199.38     13.23 o 
 -11  10   3       50.29       47.37      5.58 o 
 -10  10   3       29.15       18.70      4.00 o 
  -9  10   3      334.03      329.30     11.15 o 
  -8  10   3      585.31      558.75     14.71 o 
  -7  10   3        1.79       10.76      2.95 o 
  -6  10   3       71.74       76.00      5.74 o 
  -5  10   3      613.60      628.44     20.41 o 
  -4  10   3       28.07       22.59      4.65 o 
  -3  10   3        1.29        0.23      3.73 o 
  -2  10   3       21.84       28.73      5.34 o 
  -1  10   3      168.57      166.62     15.97 o 
   0  10   3      663.28      660.20     32.14 o 
   1  10   3        0.32        3.77      3.61 o 
   2  10   3        3.81        1.16      4.46 o 
   3  10   3       24.20       21.81      5.45 o 
   4  10   3      283.22      260.48     14.81 o 
   5  10   3      171.84      173.94      9.23 o 
   6  10   3      283.62      269.26     14.89 o 
   7  10   3       32.25       22.56      5.34 o 
   8  10   3        0.53        3.43      3.58 o 
   9  10   3        6.21        7.34      3.76 o 
  10  10   3       82.52       68.63      7.23 o 
  11  10   3       87.92       91.65      8.22 o 
  12  10   3      361.30      379.61     14.99 o 
  13  10   3      267.62      273.31     21.47 o 
  14  10   3       22.51       19.26      4.88 o 
 -13  11   3       57.03       70.11      6.78 o 
 -12  11   3        5.48        6.59      8.19 o 
 -11  11   3       15.34        6.08      2.97 o 
 -10  11   3       30.30       34.98      4.72 o 
  -9  11   3        2.07        2.22      2.39 o 
  -8  11   3       50.96       58.18      8.56 o 
  -7  11   3        0.13        3.42      2.41 o 
  -6  11   3       37.66       33.93      4.79 o 
  -5  11   3       58.88       57.61      8.89 o 
  -4  11   3      305.28      329.22     20.55 o 
  -3  11   3       20.62       28.38      6.73 o 
  -2  11   3      501.37      524.30     30.96 o 
  -1  11   3      614.52      685.76     23.86 o 
   0  11   3        1.28       -1.10      4.32 o 
   1  11   3      110.83      120.81      9.03 o 
   2  11   3        3.13        1.64      2.60 o 
   3  11   3       31.33       26.98      4.70 o 
   4  11   3        7.32        2.30      3.00 o 
   5  11   3       25.12       24.58      4.31 o 
   6  11   3       43.10       47.55      8.75 o 
   7  11   3       11.72       18.35      6.21 o 
   8  11   3        2.26       -1.48      4.23 o 
   9  11   3      129.01      117.63     12.12 o 
  10  11   3       10.53       12.52      4.53 o 
  11  11   3      129.93      139.23     11.89 o 
  12  11   3        1.10        1.70      2.72 o 
  -8  12   3        7.58       11.97      3.51 o 
  -7  12   3       33.29       28.51      5.28 o 
  -6  12   3        1.51        2.45      2.77 o 
  -5  12   3      142.37      139.08     11.02 o 
  -4  12   3       28.53       44.50      6.92 o 
  -3  12   3      101.80      105.35     10.27 o 
  -2  12   3       23.02       25.54      5.58 o 
  -1  12   3        1.27       -2.38      3.05 o 
   0  12   3       13.93       26.01      4.91 o 
   1  12   3       81.84       96.75      6.64 o 
   2  12   3       52.79       56.69      9.93 o 
   3  12   3        2.29        4.94      2.11 o 
   4  12   3       30.41       36.44      6.40 o 
   5  12   3        0.13       -0.47      3.65 o 
   6  12   3        0.08        5.38      3.27 o 
   7  12   3       27.34       34.15      6.04 o 
   8  12   3       16.35        8.16      3.58 o 
   9  12   3        0.98        3.62      2.83 o 
 -26   0   4        1.16       13.08      3.41 o 
 -25   0   4       11.87       15.41      4.52 o 
 -24   0   4       64.01       96.98      9.82 o 
 -23   0   4        0.37        0.43      3.83 o 
 -22   0   4      162.13      208.87     15.56 o 
 -21   0   4      107.90      118.11     11.92 o 
 -20   0   4      529.92      547.06     24.96 o 
 -19   0   4       46.52       38.59      7.62 o 
 -18   0   4      191.86      173.18     13.86 o 
 -17   0   4      705.19      643.16     26.05 o 
 -16   0   4      201.80      173.07     14.09 o 
 -15   0   4        1.51        4.68      2.68 o 
 -14   0   4        8.37       19.70     12.42 o 
 -13   0   4      755.75      664.90     59.36 o 
 -12   0   4      360.77      308.32     39.93 o 
 -11   0   4      151.34      165.54     27.67 o 
 -10   0   4     3633.19     3850.53    130.67 o 
  -9   0   4     1383.53     1604.32     78.44 o 
  -8   0   4      712.22      734.07     32.94 o 
  -7   0   4      254.91      262.39     19.71 o 
  -6   0   4     4662.43     4696.41     82.62 o 
  -5   0   4     2479.40     2403.33     32.85 o 
  -4   0   4     4281.02     4317.49     77.14 o 
  -3   0   4     2173.43     2280.34     53.99 o 
  -2   0   4        5.36        6.73      3.09 o 
  -1   0   4        4.76        1.17      4.67 o 
   0   0   4     1111.65     1122.82     42.56 o 
   1   0   4      611.22      577.58     29.60 o 
   2   0   4     6180.19     5992.23     81.65 o 
   3   0   4     1241.78     1303.85     41.39 o 
   4   0   4     2089.58     2030.34     43.54 o 
   5   0   4    15535.35    16460.96    184.39 o 
   6   0   4     5003.29     4946.74    114.01 o 
   7   0   4    11540.74    12145.13    174.93 o 
   8   0   4      564.19      673.64     40.47 o 
   9   0   4      674.10      751.26     30.56 o 
  10   0   4     1423.27     1309.30     61.93 o 
  11   0   4      632.67      504.48     41.32 o 
  12   0   4     2651.69     2703.36     97.59 o 
  13   0   4      196.86      221.22     29.13 o 
  14   0   4       11.60       22.68     10.08 o 
  15   0   4      394.76      406.89     15.74 o 
  16   0   4       38.41       40.24      5.49 o 
  17   0   4     5770.82     5688.02     66.90 o 
  18   0   4     1505.57     1447.93     34.23 o 
  19   0   4     3069.76     2926.52     48.59 o 
  20   0   4     1345.37     1254.97     31.37 o 
  21   0   4      990.75      904.68     25.99 o 
  22   0   4      955.09      876.70     35.36 o 
  23   0   4        5.81        0.57      3.43 o 
  24   0   4        0.02       -0.26      3.77 o 
  25   0   4      269.36      264.13     13.82 o 
 -26   1   4       81.65      102.27      8.11 o 
 -25   1   4        0.68        1.79      3.16 o 
 -24   1   4       55.65       76.59      6.02 o 
 -23   1   4        0.48        4.30      3.12 o 
 -22   1   4       12.68       14.92      3.64 o 
 -21   1   4       10.09       23.61      4.50 o 
 -20   1   4      109.05      104.30      8.07 o 
 -19   1   4        4.32        2.13      2.38 o 
 -18   1   4       15.01       10.04      3.12 o 
 -17   1   4       29.53       23.15      4.34 o 
 -16   1   4       39.19       37.26      4.92 o 
 -15   1   4        5.32        5.64      2.50 o 
 -14   1   4      604.66      571.34     40.52 o 
 -13   1   4      216.87      159.42     21.17 o 
 -12   1   4     1310.41     1296.78     57.08 o 
 -11   1   4     1024.83      995.23     48.54 o 
 -10   1   4       19.75       20.46      6.45 o 
  -9   1   4      245.83      217.51     15.68 o 
  -8   1   4      473.85      428.32     19.46 o 
  -7   1   4       34.95       28.60      9.42 o 
  -6   1   4       59.83       50.70      5.03 o 
  -5   1   4     5383.81     5386.19     84.47 o 
  -4   1   4        2.23        1.10      1.81 o 
  -3   1   4      625.85      670.29     12.25 o 
  -2   1   4      371.98      359.26      8.81 o 
  -1   1   4      710.84      777.09     21.67 o 
   0   1   4      218.93      234.15     11.21 o 
   1   1   4       77.53       89.04      6.08 o 
   2   1   4      338.99      327.16     14.91 o 
   3   1   4        1.59       -0.43      3.90 o 
   4   1   4      949.25     1035.23     34.44 o 
   5   1   4      388.70      363.91     20.89 o 
   6   1   4     2424.36     2507.94     54.39 o 
   7   1   4     1177.07     1220.93     55.19 o 
   8   1   4      346.23      318.25     20.89 o 
   9   1   4     1534.02     1478.83     43.56 o 
  10   1   4      706.83      687.74     32.26 o 
  11   1   4       55.83       42.64      9.07 o 
  12   1   4       78.33       66.90     11.70 o 
  13   1   4      222.35      263.00     22.04 o 
  14   1   4      219.90      219.81     20.48 o 
  15   1   4       20.19       14.79      3.67 o 
  16   1   4     7736.94     7665.04    107.73 o 
  17   1   4      204.33      194.99      8.83 o 
  18   1   4      385.82      378.59     12.33 o 
  19   1   4      148.03      131.74      7.41 o 
  20   1   4       13.01       11.63      2.86 o 
  21   1   4      182.33      190.54      9.98 o 
  22   1   4       17.17       20.17      4.37 o 
  23   1   4      248.74      246.94     12.11 o 
  24   1   4      153.22      146.14      8.33 o 
  25   1   4       91.09       81.44      8.55 o 
 -26   2   4        5.99        9.54      3.18 o 
 -25   2   4       27.05       32.38      6.05 o 
 -24   2   4      300.92      410.87     12.50 o 
 -23   2   4       26.18       20.71      3.72 o 
 -22   2   4       24.39       32.15      6.46 o 
 -21   2   4        0.20       -1.34      2.63 o 
 -20   2   4        1.20        3.00      2.15 o 
 -19   2   4      298.00      297.61     12.59 o 
 -18   2   4      355.80      355.24     13.57 o 
 -17   2   4        5.28        3.91      3.33 o 
 -16   2   4        0.00       -0.86      2.28 o 
 -15   2   4        2.28        2.32      1.75 o 
 -14   2   4     1000.40      985.50     29.01 o 
 -13   2   4      169.11      159.68     22.31 o 
 -12   2   4     2109.51     1756.87    135.76 o 
 -11   2   4     1239.85     1070.56     54.21 o 
 -10   2   4       31.75        8.54     15.02 o 
  -9   2   4      637.49      596.11     38.08 o 
  -8   2   4       14.62       10.29     13.19 o 
  -7   2   4      426.09      442.81     16.73 o 
  -6   2   4      682.45      574.97     18.20 o 
  -5   2   4      852.53      861.62     15.81 o 
  -4   2   4     1311.96     1387.61     20.45 o 
  -3   2   4      556.52      578.58     11.68 o 
  -2   2   4      735.43      819.90     16.22 o 
  -1   2   4        4.19        5.69      7.96 o 
   0   2   4      152.90      197.08     24.10 o 
   1   2   4      762.80      779.00     48.15 o 
   2   2   4      647.98      630.80     42.87 o 
   3   2   4        0.93       -1.44      8.07 o 
   4   2   4     2605.92     2915.24     87.33 o 
   5   2   4        3.66        8.77      7.52 o 
   6   2   4     1701.25     1987.88     75.95 o 
   7   2   4        1.61        8.52      4.46 o 
   8   2   4      122.34      114.95     13.63 o 
   9   2   4     2317.07     2423.92     48.71 o 
  10   2   4     1213.14     1213.29     41.81 o 
  11   2   4     2462.68     2511.32    145.52 o 
  12   2   4      167.99      158.01     16.93 o 
  13   2   4       47.39       28.55     13.23 o 
  14   2   4     1041.03     1066.51     25.74 o 
  15   2   4      251.01      246.65     10.92 o 
  16   2   4     1955.23     1977.09     25.89 o 
  17   2   4       81.48       81.39      6.93 o 
  18   2   4      204.19      212.70      9.11 o 
  19   2   4       72.34       83.41      8.65 o 
  20   2   4       58.50       48.96      6.95 o 
  21   2   4     1118.88     1112.18     29.82 o 
  22   2   4      537.28      567.96     30.20 o 
  23   2   4       57.99       54.37      9.72 o 
  24   2   4        0.15       -5.30      5.45 o 
  25   2   4       77.54       70.12      5.83 o 
 -25   3   4        2.77        2.93      2.91 o 
 -24   3   4      553.95      685.08     47.16 o 
 -23   3   4      201.32      238.23     15.07 o 
 -22   3   4       62.20       70.51      8.79 o 
 -21   3   4      262.46      275.87     11.53 o 
 -20   3   4      284.16      306.20     14.67 o 
 -19   3   4        0.13       -0.91      1.86 o 
 -18   3   4      149.61      142.80      7.32 o 
 -17   3   4      956.44      887.48     23.52 o 
 -16   3   4      470.68      446.21     22.51 o 
 -15   3   4      158.84      155.79      7.99 o 
 -14   3   4      286.31      260.67     13.39 o 
 -13   3   4       68.32       55.66     15.18 o 
 -12   3   4      313.90      247.50     31.00 o 
 -11   3   4      255.11      233.01     15.65 o 
 -10   3   4      190.20      179.98     12.34 o 
  -9   3   4      250.75      225.02     13.16 o 
  -8   3   4      242.27      243.06     13.15 o 
  -7   3   4       47.67       60.70      6.80 o 
  -6   3   4      201.87      216.51      8.39 o 
  -5   3   4     1112.61     1233.47     25.03 o 
  -4   3   4      521.05      554.14     21.18 o 
  -3   3   4      669.99      817.47     38.58 o 
  -2   3   4     1322.85     1439.10     72.80 o 
  -1   3   4     2817.40     2895.90    103.66 o 
   0   3   4      415.18      415.60     39.31 o 
   1   3   4      589.54      701.44     50.10 o 
   2   3   4     2332.20     2429.14     91.91 o 
   3   3   4       16.66       26.44      8.60 o 
   4   3   4     3291.24     3490.81     76.91 o 
   5   3   4      405.88      403.83     24.06 o 
   6   3   4      263.83      280.43     20.75 o 
   7   3   4       39.38       41.17      8.61 o 
   8   3   4       25.71       42.08      7.20 o 
   9   3   4       11.49       14.83      4.36 o 
  10   3   4        5.68        9.73      5.42 o 
  11   3   4      103.52       90.33     19.09 o 
  12   3   4      200.50      180.26     27.34 o 
  13   3   4       10.54       10.55      3.62 o 
  14   3   4     2186.22     2223.64     37.89 o 
  15   3   4        0.46        0.66      2.97 o 
  16   3   4       42.16       35.26      6.21 o 
  17   3   4     1435.10     1379.58     34.45 o 
  18   3   4       98.89      107.81     10.33 o 
  19   3   4      172.49      185.13     12.90 o 
  20   3   4      133.14      137.82     11.03 o 
  21   3   4       17.71       15.39      5.32 o 
  22   3   4        0.05        3.26      5.04 o 
  23   3   4        0.73       -1.05      3.61 o 
  24   3   4      107.11      122.59     12.03 o 
  25   3   4       11.18        9.44      5.48 o 
 -24   4   4      390.53      466.39     43.46 o 
 -23   4   4       40.43       41.79      6.46 o 
 -22   4   4       15.55       19.70      3.64 o 
 -21   4   4       31.18       30.41      4.37 o 
 -20   4   4        0.47        2.07      3.17 o 
 -19   4   4      414.21      426.30     15.72 o 
 -18   4   4      155.60      170.99      8.52 o 
 -17   4   4      249.40      242.36     10.10 o 
 -16   4   4       64.83       64.70      6.55 o 
 -15   4   4     1588.72     1449.48     36.00 o 
 -14   4   4      365.70      344.95     10.97 o 
 -13   4   4      284.31      277.44      9.78 o 
 -12   4   4      268.95      277.77     24.79 o 
 -11   4   4      336.67      309.22     16.55 o 
 -10   4   4      781.03      688.92     24.05 o 
  -9   4   4       71.90       56.11      9.73 o 
  -8   4   4      671.08      587.51     21.20 o 
  -7   4   4      166.06      196.72     14.17 o 
  -6   4   4       44.36       57.67      8.02 o 
  -5   4   4        0.83        3.26      2.80 o 
  -4   4   4      400.35      432.44     45.17 o 
  -3   4   4      147.26      151.52     26.73 o 
  -2   4   4      217.47      188.62     29.20 o 
  -1   4   4      152.72      141.25     25.32 o 
   0   4   4      200.90      263.22     34.68 o 
   1   4   4      618.76      675.41     53.12 o 
   2   4   4     1124.70     1125.23     68.58 o 
   3   4   4     2882.70     3026.19     66.13 o 
   4   4   4       19.49       17.46      5.79 o 
   5   4   4     1444.95     1400.07     46.41 o 
   6   4   4      697.56      813.90     36.59 o 
   7   4   4      183.15      151.77     16.36 o 
   8   4   4        5.91        4.81      4.58 o 
   9   4   4       22.13       15.74      6.92 o 
  10   4   4       46.12       44.74     10.49 o 
  11   4   4      202.21      176.31     25.71 o 
  12   4   4     1357.90     1426.27     36.73 o 
  13   4   4      291.01      314.51     17.36 o 
  14   4   4      274.29      244.18     12.81 o 
  15   4   4        2.88        4.72      4.31 o 
  16   4   4      138.99      132.69     11.16 o 
  17   4   4      178.16      170.38     12.31 o 
  18   4   4       39.33       37.83      6.25 o 
  19   4   4      152.09      155.51     16.84 o 
  20   4   4        3.81        1.98      4.35 o 
  21   4   4      277.67      266.00     20.90 o 
  22   4   4        1.31       -4.89      4.89 o 
  23   4   4        0.14       -1.89      4.40 o 
  24   4   4        7.31        2.66      2.58 o 
  25   4   4       56.23       71.30      5.48 o 
 -24   5   4       82.32       95.88      7.91 o 
 -23   5   4      146.44      172.02      9.68 o 
 -22   5   4       83.97       92.02      6.01 o 
 -21   5   4        2.06        2.92      5.77 o 
 -20   5   4      400.74      420.10     14.40 o 
 -19   5   4      356.20      366.00     14.10 o 
 -18   5   4        5.77        3.87      2.69 o 
 -17   5   4      912.99      954.47     23.35 o 
 -16   5   4      426.65      412.01     15.34 o 
 -15   5   4        1.60        8.08      3.88 o 
 -14   5   4        0.12        3.40      2.53 o 
 -13   5   4     2443.85     2474.84     53.91 o 
 -12   5   4       17.01       22.08      4.06 o 
 -11   5   4       74.46       69.07      6.38 o 
 -10   5   4      295.98      305.04     14.42 o 
  -9   5   4      264.32      270.50     16.93 o 
  -8   5   4      167.99      163.29     17.90 o 
  -7   5   4      252.31      256.83     26.83 o 
  -6   5   4        0.72       -2.43      9.31 o 
  -5   5   4      485.12      535.62     53.52 o 
  -4   5   4      360.97      358.70     43.19 o 
  -3   5   4      142.13      147.76     29.63 o 
  -2   5   4        0.03       -6.37     13.43 o 
  -1   5   4      197.31      183.27     30.43 o 
   0   5   4      176.26      157.78     28.53 o 
   1   5   4      878.96     1016.34     70.37 o 
   2   5   4      111.32      140.78     14.55 o 
   3   5   4        0.28        3.55      3.08 o 
   4   5   4       33.06       31.69     11.07 o 
   5   5   4      634.68      744.48     35.60 o 
   6   5   4      261.59      259.71     21.82 o 
   7   5   4      300.76      376.12     30.58 o 
   8   5   4      560.77      693.93     37.28 o 
   9   5   4        2.96        7.00      5.22 o 
  10   5   4      848.29      893.34     44.47 o 
  11   5   4      184.93      177.67     10.72 o 
  12   5   4       18.73       19.29      4.50 o 
  13   5   4      336.81      348.29     15.62 o 
  14   5   4      540.61      582.87     22.54 o 
  15   5   4       47.19       36.22      8.94 o 
  16   5   4      151.37      152.66     16.93 o 
  17   5   4      213.33      221.65     20.29 o 
  18   5   4        0.05       -3.42      5.28 o 
  19   5   4       33.01       30.99      8.71 o 
  20   5   4      150.14      163.84     16.02 o 
  21   5   4        6.54        4.31      4.26 o 
  22   5   4       29.84       27.46      6.66 o 
  23   5   4        9.76        9.76      2.84 o 
  24   5   4        0.86        1.00      2.51 o 
 -23   6   4       51.88       50.43      6.00 o 
 -22   6   4      152.21      169.19      9.45 o 
 -21   6   4       69.37       75.49      8.16 o 
 -20   6   4       91.76       81.62      9.24 o 
 -19   6   4     1186.55     1208.90     36.18 o 
 -18   6   4       34.90       33.94      7.28 o 
 -17   6   4       19.99       13.17      5.10 o 
 -16   6   4      334.85      344.18     21.96 o 
 -15   6   4        0.56        3.20      5.28 o 
 -14   6   4       19.35       19.69      5.07 o 
 -13   6   4      489.54      469.12     18.84 o 
 -12   6   4       20.92       24.51      6.64 o 
 -11   6   4      268.48      268.57     12.55 o 
 -10   6   4     2480.13     2513.86     54.99 o 
  -9   6   4        0.96        1.54      3.59 o 
  -8   6   4      215.77      225.11     11.88 o 
  -7   6   4        2.39       13.43     12.87 o 
  -6   6   4     1300.90     1221.14     86.56 o 
  -5   6   4      484.32      440.71     51.89 o 
  -4   6   4      772.92      746.59     66.26 o 
  -3   6   4       47.92       55.56     21.40 o 
  -2   6   4       82.73      105.81     25.69 o 
  -1   6   4      764.13      764.31     65.11 o 
   0   6   4       77.95      100.91     22.67 o 
   1   6   4       17.30      -12.38     12.38 o 
   2   6   4       24.13        6.35     10.75 o 
   3   6   4       10.88       12.20      9.79 o 
   4   6   4        2.42        3.04      7.53 o 
   5   6   4       17.88       17.14      8.72 o 
   6   6   4       24.97       36.28     12.29 o 
   7   6   4       68.05       58.66     17.38 o 
   8   6   4       55.63       68.96      6.79 o 
   9   6   4      492.77      528.10     20.08 o 
  10   6   4       39.92       25.60      5.10 o 
  11   6   4       55.15       52.77      6.65 o 
  12   6   4      207.93      198.54     11.33 o 
  13   6   4      117.33      118.95      8.08 o 
  14   6   4      128.45      148.33     11.47 o 
  15   6   4      993.43     1057.08     30.11 o 
  16   6   4       31.60       22.93      7.01 o 
  17   6   4      567.75      561.27     29.90 o 
  18   6   4        1.78        2.76      4.32 o 
  19   6   4       12.18       13.11      4.64 o 
  20   6   4        0.40       -1.74      4.16 o 
  21   6   4       47.83       42.63      6.32 o 
  22   6   4       15.14       17.90      3.04 o 
  23   6   4      117.91      107.79      7.67 o 
 -21   7   4      201.55      211.21     10.74 o 
 -20   7   4       21.67       12.51      3.70 o 
 -19   7   4       37.80       47.58      7.29 o 
 -18   7   4       48.21       50.65      8.01 o 
 -17   7   4      211.70      164.19     14.57 o 
 -16   7   4      352.61      321.75     20.61 o 
 -15   7   4       55.03       57.69      9.68 o 
 -14   7   4       78.58       77.53      7.95 o 
 -13   7   4      322.38      296.23     18.57 o 
 -12   7   4      251.26      236.21     13.55 o 
 -11   7   4      631.77      577.48     20.51 o 
 -10   7   4      884.74      849.23     24.42 o 
  -9   7   4       94.85       89.54      7.91 o 
  -8   7   4        0.01       -1.04      2.82 o 
  -7   7   4      597.48      574.64     19.26 o 
  -6   7   4      442.79      463.67     16.25 o 
  -5   7   4       32.74       13.50      3.07 o 
  -4   7   4       35.81       30.41      8.92 o 
  -3   7   4        2.05       -3.96      4.35 o 
  -2   7   4        0.98       -2.77      2.77 o 
  -1   7   4       20.33       24.86      5.64 o 
   0   7   4       31.76       37.36      5.01 o 
   1   7   4        9.27       17.43      3.66 o 
   2   7   4      191.44      184.05      9.04 o 
   3   7   4       53.90       50.51      4.92 o 
   4   7   4        2.57        2.52      2.27 o 
   5   7   4      523.29      494.28     15.07 o 
   6   7   4      713.06      657.70     17.53 o 
   7   7   4      594.72      546.91     16.18 o 
   8   7   4      718.10      675.34     18.22 o 
   9   7   4      113.42       93.11      9.00 o 
  10   7   4      408.00      411.99     18.70 o 
  11   7   4       40.16       33.98      5.73 o 
  12   7   4        1.90        3.32      3.18 o 
  13   7   4      221.07      217.27     16.64 o 
  14   7   4       23.64       22.06      6.34 o 
  15   7   4      114.09      125.38      7.94 o 
  16   7   4      808.18      865.64     34.70 o 
  17   7   4       98.03      105.23     12.13 o 
  18   7   4      645.50      718.03     28.90 o 
  19   7   4        3.84        0.90      3.25 o 
  20   7   4       27.84       36.28      4.22 o 
  21   7   4        5.80       14.77      6.06 o 
 -20   8   4       31.61       27.70      4.44 o 
 -19   8   4       70.78       59.93      6.91 o 
 -18   8   4       14.73       10.72      4.22 o 
 -17   8   4      126.24      119.20     11.53 o 
 -16   8   4      333.81      333.66     19.71 o 
 -15   8   4       36.85       31.93      7.81 o 
 -14   8   4       93.87      103.29     12.37 o 
 -13   8   4       39.02       33.16      5.24 o 
 -12   8   4       45.59       37.14      4.70 o 
 -11   8   4      120.44      143.37      9.30 o 
 -10   8   4     1080.75     1000.86     32.69 o 
  -9   8   4       50.73       44.22      6.06 o 
  -8   8   4       58.43       45.80      6.08 o 
  -7   8   4      193.50      187.34     11.41 o 
  -6   8   4      294.07      270.13     13.35 o 
  -5   8   4       20.47       22.79      5.17 o 
  -4   8   4       52.63       55.91      6.00 o 
  -3   8   4      129.93      112.99     11.63 o 
  -2   8   4       17.55       14.74      4.57 o 
  -1   8   4       33.23       33.38      4.07 o 
   0   8   4      171.04      128.07      7.16 o 
   1   8   4      208.75      187.11      9.80 o 
   2   8   4      133.83      121.37      8.06 o 
   3   8   4       20.78       22.52      3.99 o 
   4   8   4      444.70      401.81     14.58 o 
   5   8   4       32.62       34.79      5.04 o 
   6   8   4       14.63       11.48      3.20 o 
   7   8   4        0.61       -0.48      2.82 o 
   8   8   4       96.41       84.29      7.06 o 
   9   8   4     1413.81     1331.49     27.22 o 
  10   8   4        0.19        2.62      2.78 o 
  11   8   4       86.46       86.05      7.15 o 
  12   8   4       13.49        9.09      3.21 o 
  13   8   4        0.08        0.53      2.54 o 
  14   8   4      229.18      219.93     10.22 o 
  15   8   4      301.14      307.51     11.32 o 
  16   8   4     1052.55     1021.98     34.59 o 
  17   8   4      325.00      338.59     18.65 o 
  18   8   4       37.04       27.81      5.41 o 
  19   8   4      165.98      169.71     10.58 o 
 -18   9   4       10.01        7.10      3.37 o 
 -17   9   4        0.05        2.08      3.11 o 
 -16   9   4        0.06        0.94      3.60 o 
 -15   9   4       11.60       10.23      4.41 o 
 -14   9   4       58.24       56.13      8.87 o 
 -13   9   4       57.81       56.00      9.15 o 
 -12   9   4       92.34       85.74      7.50 o 
 -11   9   4      125.62      103.43      6.76 o 
 -10   9   4       13.52       16.74      3.59 o 
  -9   9   4       36.44       30.59      4.12 o 
  -8   9   4        0.64       -0.35      2.37 o 
  -7   9   4      111.23      112.48     12.28 o 
  -6   9   4      115.59      112.99      8.84 o 
  -5   9   4        0.03        1.57      2.93 o 
  -4   9   4      164.72      194.05     14.90 o 
  -3   9   4       50.31       35.56      7.00 o 
  -2   9   4       64.37       63.52      6.90 o 
  -1   9   4      349.16      308.74     14.48 o 
   0   9   4        0.22        3.38      2.64 o 
   1   9   4       46.86       43.16      4.75 o 
   2   9   4        0.70       -2.24      2.34 o 
   3   9   4       18.23       22.04      3.04 o 
   4   9   4      131.18      139.05      7.17 o 
   5   9   4      507.71      462.42     15.77 o 
   6   9   4       84.92       82.75      6.90 o 
   7   9   4       84.78       82.53      6.60 o 
   8   9   4      115.30      105.94      7.82 o 
   9   9   4      199.82      193.82     10.06 o 
  10   9   4        1.54        3.94      2.38 o 
  11   9   4       62.24       56.97      5.46 o 
  12   9   4        9.62        9.34      3.00 o 
  13   9   4        7.97        1.77      3.19 o 
  14   9   4      614.61      672.14     19.88 o 
  15   9   4       16.37       21.87      5.23 o 
  16   9   4      114.15      121.18      9.28 o 
  17   9   4      268.21      268.91     11.97 o 
 -16  10   4       52.16       55.87      5.40 o 
 -15  10   4       62.01       59.47      6.50 o 
 -14  10   4       20.77       23.08      5.12 o 
 -13  10   4       64.58       62.15      8.07 o 
 -12  10   4       26.52       17.24      4.52 o 
 -11  10   4       11.80       14.06      3.07 o 
 -10  10   4       15.54       14.00      3.55 o 
  -9  10   4       49.77       46.35      4.34 o 
  -8  10   4       67.21       48.13      4.48 o 
  -7  10   4      225.54      226.50      9.36 o 
  -6  10   4        4.86        1.81      2.12 o 
  -5  10   4      246.40      238.62      9.51 o 
  -4  10   4      175.24      151.18     12.45 o 
  -3  10   4      386.67      443.63     20.98 o 
  -2  10   4       27.48       32.91      4.94 o 
  -1  10   4       14.22       17.24      3.62 o 
   0  10   4       52.91       44.30      5.77 o 
   1  10   4        0.99       -0.09      2.99 o 
   2  10   4      213.74      238.64     20.60 o 
   3  10   4       32.47       44.43      7.90 o 
   4  10   4      120.70      104.45     13.57 o 
   5  10   4      466.65      449.34     28.94 o 
   6  10   4       35.36       34.55      5.23 o 
   7  10   4      369.21      360.92     19.64 o 
   8  10   4       52.70       41.16      5.66 o 
   9  10   4      185.77      181.55     10.68 o 
  10  10   4       17.74       20.15      3.77 o 
  11  10   4       14.55       17.78      4.03 o 
  12  10   4       19.79       12.33      4.09 o 
  13  10   4       69.82       74.87      5.50 o 
 -11  11   4      132.46      141.55      6.32 o 
 -10  11   4      118.75      127.54      8.30 o 
  -9  11   4       47.86       35.65      4.90 o 
  -8  11   4       30.94       31.79      6.16 o 
  -7  11   4       51.21       37.82      6.97 o 
  -6  11   4       76.60       85.07      9.99 o 
  -5  11   4      219.06      225.12     15.84 o 
  -4  11   4       16.11       14.54      5.08 o 
  -3  11   4      125.62      132.28     12.83 o 
  -2  11   4        0.89       10.28      5.80 o 
  -1  11   4       80.07       80.14      6.95 o 
   0  11   4        0.19       -1.06      2.25 o 
   1  11   4        0.02        0.89      2.49 o 
   2  11   4      107.84      100.11      7.84 o 
   3  11   4       15.72       10.49      3.16 o 
   4  11   4       47.69       51.59      5.63 o 
   5  11   4       13.06        7.42      2.62 o 
   6  11   4       31.16       22.58      6.63 o 
   7  11   4        0.00       -2.31      3.94 o 
   8  11   4       10.05       15.43      5.44 o 
   9  11   4       56.19       64.51      9.11 o 
  10  11   4        1.82       -0.20      3.07 o 
  11  11   4      127.68      134.46     11.02 o 
  -7  12   4      232.68      261.60     12.23 o 
  -6  12   4       69.63       92.97      7.92 o 
  -5  12   4        4.65        6.55      3.01 o 
  -4  12   4      392.22      454.93     18.66 o 
  -3  12   4      139.20      177.73     12.03 o 
  -2  12   4       21.89       20.00      4.47 o 
  -1  12   4      136.85      180.01     12.05 o 
   0  12   4        0.44       -0.43      2.57 o 
   1  12   4      191.70      210.88      8.54 o 
   2  12   4       75.30       81.28      5.40 o 
   3  12   4       69.75       76.03     13.83 o 
   4  12   4        3.57       -0.77      2.66 o 
   5  12   4      112.12      119.02     10.21 o 
   6  12   4       19.95       29.31      5.25 o 
   7  12   4       66.48       69.54      7.25 o 
 -25   1   5       14.06       13.50      2.71 o 
 -24   1   5       24.35       26.73      3.69 o 
 -23   1   5       26.71       26.08      3.90 o 
 -22   1   5       40.49       49.48      5.17 o 
 -21   1   5       17.54       15.50      3.85 o 
 -20   1   5       12.37       16.51      3.98 o 
 -19   1   5       69.66       63.91      4.67 o 
 -18   1   5       34.15       29.27      3.43 o 
 -17   1   5       65.40       56.51      5.07 o 
 -16   1   5      377.78      338.73     11.72 o 
 -15   1   5      719.14      647.64     17.21 o 
 -14   1   5      149.22      148.77      8.65 o 
 -13   1   5      141.02      129.55     11.09 o 
 -12   1   5      332.82      318.46     32.26 o 
 -11   1   5       72.99       59.15      7.44 o 
 -10   1   5      712.76      587.61     22.62 o 
  -9   1   5      637.96      563.30     15.02 o 
  -8   1   5      229.84      224.32      9.82 o 
  -7   1   5     3044.62     2945.11     95.57 o 
  -6   1   5     2009.52     2032.61     55.47 o 
  -5   1   5      186.15      215.04      8.30 o 
  -4   1   5      365.12      364.50     10.51 o 
  -3   1   5       54.32       54.95      4.23 o 
  -2   1   5       60.91       75.73     11.93 o 
  -1   1   5      324.72      382.04     18.04 o 
   0   1   5     3983.77     4776.03     61.58 o 
   1   1   5      983.77      948.55     37.94 o 
   2   1   5       11.78       10.56      5.49 o 
   3   1   5     1506.67     1587.72     37.44 o 
   4   1   5      765.71      805.69     33.22 o 
   5   1   5     1792.70     2002.64     76.88 o 
   6   1   5      491.74      558.05     28.35 o 
   7   1   5      359.91      412.45     25.41 o 
   8   1   5      342.55      293.20     31.80 o 
   9   1   5       40.12       11.09      5.38 o 
  10   1   5       23.65       29.01      7.53 o 
  11   1   5       33.93       18.58      7.87 o 
  12   1   5      272.93      258.97     22.55 o 
  13   1   5       12.48        6.17      3.23 o 
  14   1   5       52.97       42.41      4.28 o 
  15   1   5        1.57       -2.78      2.85 o 
  16   1   5        4.50        6.81      2.78 o 
  17   1   5        2.21        5.78      3.66 o 
  18   1   5       14.34       10.84      4.24 o 
  19   1   5      154.44      149.33     12.50 o 
  20   1   5       26.38       16.25      3.30 o 
  21   1   5      187.50      172.61     11.48 o 
  22   1   5        0.24       -1.32      2.71 o 
  23   1   5      112.05      119.20      6.60 o 
  24   1   5      165.41      148.35     10.18 o 
  25   1   5      352.57      325.18     14.42 o 
 -25   2   5      145.13      177.84     10.48 o 
 -24   2   5        9.47       22.16      3.10 o 
 -23   2   5        0.31        0.32      2.17 o 
 -22   2   5       69.51       71.45      5.90 o 
 -21   2   5        0.20        2.09      2.56 o 
 -20   2   5        7.44       11.76      6.78 o 
 -19   2   5      338.09      320.21      9.90 o 
 -18   2   5        0.05        2.53      1.91 o 
 -17   2   5      447.88      387.35     11.01 o 
 -16   2   5        1.10        0.75      2.14 o 
 -15   2   5      358.07      322.58     12.77 o 
 -14   2   5     1218.75     1100.31     24.07 o 
 -13   2   5       84.62       84.47      5.33 o 
 -12   2   5      850.51      801.42     28.42 o 
 -11   2   5     1345.87     1118.62     32.72 o 
 -10   2   5       69.92       55.87      8.49 o 
  -9   2   5      135.70      140.68      8.13 o 
  -8   2   5      347.21      374.55     12.83 o 
  -7   2   5       57.57       66.61      5.83 o 
  -6   2   5     3710.28     3897.57     40.83 o 
  -5   2   5      248.69      278.43     10.79 o 
  -4   2   5      566.76      501.59     16.52 o 
  -3   2   5      129.65      137.63     23.51 o 
  -2   2   5      391.90      395.97     38.39 o 
  -1   2   5      470.19      519.41     43.51 o 
   0   2   5      719.84      715.32     50.61 o 
   1   2   5     1629.03     1728.52     76.18 o 
   2   2   5      297.75      335.51     33.78 o 
   3   2   5       88.13      112.20     20.32 o 
   4   2   5     1488.92     1543.97     68.19 o 
   5   2   5       61.77       64.73     15.49 o 
   6   2   5      314.59      307.41     31.85 o 
   7   2   5      134.75      168.51     24.89 o 
   8   2   5        0.02        4.24      4.54 o 
   9   2   5      106.55      100.92     10.94 o 
  10   2   5       32.25       22.52      6.67 o 
  11   2   5       72.42       83.17     17.52 o 
  12   2   5        4.29        6.84      4.68 o 
  13   2   5       17.48       14.70      3.65 o 
  14   2   5     1934.95     1817.01     39.68 o 
  15   2   5     3121.95     2978.37     61.24 o 
  16   2   5      139.92      146.06      7.92 o 
  17   2   5       26.25       22.14      3.96 o 
  18   2   5       32.74       30.27      4.97 o 
  19   2   5      156.91      143.14     10.69 o 
  20   2   5      516.73      528.93     20.20 o 
  21   2   5       76.73       75.46      7.43 o 
  22   2   5       38.26       35.09      8.15 o 
  23   2   5      413.06      435.63     16.29 o 
  24   2   5        0.03        4.60      3.48 o 
  25   2   5       21.35       17.72      3.64 o 
 -24   3   5       22.49       27.82      3.36 o 
 -23   3   5        4.66        1.88      3.34 o 
 -22   3   5       21.91       18.05      3.44 o 
 -21   3   5      101.29      102.46      5.82 o 
 -20   3   5      668.98      720.13     21.02 o 
 -19   3   5      196.11      200.46     11.90 o 
 -18   3   5       23.84       28.73      3.03 o 
 -17   3   5      143.09      139.88      7.73 o 
 -16   3   5      873.15      745.55     17.72 o 
 -15   3   5      337.66      310.62     14.72 o 
 -14   3   5      325.08      281.19      7.82 o 
 -13   3   5      118.81      100.63      4.77 o 
 -12   3   5      569.47      545.26     20.98 o 
 -11   3   5      114.00       84.48      6.87 o 
 -10   3   5        6.53        1.86      2.14 o 
  -9   3   5       96.63       90.74      8.53 o 
  -8   3   5       14.10        8.39      2.29 o 
  -7   3   5       10.72        8.97      2.67 o 
  -6   3   5        5.41       14.96      3.59 o 
  -5   3   5      189.44      244.77     11.68 o 
  -4   3   5      610.16      797.48     60.79 o 
  -3   3   5      407.38      480.28     46.10 o 
  -2   3   5      560.64      556.31     49.96 o 
  -1   3   5      483.50      517.17     47.47 o 
   0   3   5      589.61      724.63     55.33 o 
   1   3   5       28.76       34.35     13.68 o 
   2   3   5      865.35      888.59     60.36 o 
   3   3   5      754.09      737.04     54.74 o 
   4   3   5     2017.05     2109.83     87.99 o 
   5   3   5      224.64      197.23     26.80 o 
   6   3   5      695.91      664.59     56.73 o 
   7   3   5      318.37      328.16     24.57 o 
   8   3   5      227.19      224.64     21.11 o 
   9   3   5      760.24      737.19     36.11 o 
  10   3   5      634.95      606.00     35.75 o 
  11   3   5       62.06       36.43     12.53 o 
  12   3   5     1030.59      932.12     33.24 o 
  13   3   5      647.06      582.91     27.20 o 
  14   3   5     2630.68     2629.49     58.23 o 
  15   3   5      387.33      361.15     26.12 o 
  16   3   5     1053.90      986.97     43.64 o 
  17   3   5      535.49      536.69     32.82 o 
  18   3   5      324.13      303.83     24.68 o 
  19   3   5      849.49      832.38     39.37 o 
  20   3   5       37.79       32.90      9.24 o 
  21   3   5       73.26       68.31     11.61 o 
  22   3   5        8.36        8.67      4.58 o 
  23   3   5        3.46        9.54      3.43 o 
  24   3   5      144.87      126.67     10.68 o 
 -23   4   5       46.40       69.48      7.09 o 
 -22   4   5      131.24      145.62      7.41 o 
 -21   4   5      140.32      139.99      8.05 o 
 -20   4   5      106.49       99.57      7.27 o 
 -19   4   5      179.08      178.35     10.01 o 
 -18   4   5      225.86      231.76     11.52 o 
 -17   4   5       68.74       62.78      6.50 o 
 -16   4   5       68.41       72.62      6.74 o 
 -15   4   5      155.10      139.09      9.16 o 
 -14   4   5     3334.98     3209.61     36.02 o 
 -13   4   5     1202.65     1152.88     27.72 o 
 -12   4   5      610.09      564.60     11.78 o 
 -11   4   5       38.04       38.84      6.22 o 
 -10   4   5        3.58        6.12      3.13 o 
  -9   4   5       96.51       86.61      9.19 o 
  -8   4   5      771.63      723.09     27.68 o 
  -7   4   5      970.20      852.51     29.05 o 
  -6   4   5       51.78       57.25     21.67 o 
  -5   4   5       58.27       64.12     20.04 o 
  -4   4   5     1231.03     1227.52     80.89 o 
  -3   4   5     1087.70     1073.21     74.14 o 
  -2   4   5        1.17       19.21     12.53 o 
  -1   4   5      697.44      844.85     64.76 o 
   0   4   5       32.19       39.75     17.14 o 
   1   4   5      250.21      311.96     39.47 o 
   2   4   5      123.36       94.68     21.56 o 
   3   4   5      832.02      894.46     65.39 o 
   4   4   5        0.14        7.00      4.63 o 
   5   4   5     3069.25     3086.18    130.02 o 
   6   4   5       11.03        7.97      6.25 o 
   7   4   5      111.69      126.02     15.74 o 
   8   4   5      232.52      232.84     22.07 o 
   9   4   5       66.52       47.03     10.68 o 
  10   4   5      107.66      107.86     16.24 o 
  11   4   5      280.50      284.58     13.85 o 
  12   4   5      771.34      729.56     22.48 o 
  13   4   5        2.76       -6.02      7.97 o 
  14   4   5      109.95       84.69     12.65 o 
  15   4   5       75.01       60.21     11.16 o 
  16   4   5       27.41       24.41      7.62 o 
  17   4   5       55.79       50.95     10.17 o 
  18   4   5      111.60      100.16     13.67 o 
  19   4   5      424.16      407.05     26.94 o 
  20   4   5       19.52       29.03      7.82 o 
  21   4   5       12.37       11.32      5.95 o 
  22   4   5        1.32       -0.19      2.72 o 
  23   4   5       11.17        9.68      3.23 o 
  24   4   5       11.98        6.64      3.13 o 
 -22   5   5      416.84      471.58     12.39 o 
 -21   5   5      154.22      179.48      8.29 o 
 -20   5   5      170.28      173.94     19.12 o 
 -19   5   5      118.61      117.28      7.78 o 
 -18   5   5      849.25      858.23     34.32 o 
 -17   5   5     1298.18     1265.88     53.17 o 
 -16   5   5        1.64        0.92      2.86 o 
 -15   5   5      674.10      711.08     19.62 o 
 -14   5   5     2639.64     2552.76    151.32 o 
 -13   5   5     1519.95     1615.20     38.36 o 
 -12   5   5     5078.98     5276.29     61.31 o 
 -11   5   5      368.45      381.63     15.62 o 
 -10   5   5      676.01      681.79     20.17 o 
  -9   5   5       72.15       69.66      9.15 o 
  -8   5   5      114.13      127.05     11.95 o 
  -7   5   5      959.65      838.18     74.29 o 
  -6   5   5     1614.28     1580.82     99.49 o 
  -5   5   5       91.94       91.17     24.26 o 
  -4   5   5       78.43      115.45     26.70 o 
  -3   5   5      145.42      133.65     30.20 o 
  -2   5   5     1721.89     1840.15    101.03 o 
  -1   5   5       32.88       20.49     13.20 o 
   0   5   5      273.97      274.91     40.54 o 
   1   5   5     2149.83     2079.61    106.42 o 
   2   5   5      264.11      255.36     36.86 o 
   3   5   5        8.32       13.26      8.00 o 
   4   5   5       65.56       81.17     12.73 o 
   5   5   5      699.86      796.02     39.19 o 
   6   5   5       36.51       29.91     11.97 o 
   7   5   5      330.79      375.36     28.33 o 
   8   5   5      327.41      311.37     17.16 o 
   9   5   5      874.16      892.26     41.76 o 
  10   5   5      469.69      453.29     16.48 o 
  11   5   5      734.00      710.69     38.22 o 
  12   5   5      739.99      702.07     24.91 o 
  13   5   5       12.66       12.49      4.13 o 
  14   5   5       87.17       83.66     12.85 o 
  15   5   5      147.98      128.33     15.56 o 
  16   5   5      142.91      135.49     16.34 o 
  17   5   5       89.97       80.16     12.39 o 
  18   5   5      231.09      238.71     20.41 o 
  19   5   5       45.17       40.70      8.31 o 
  20   5   5       68.71       73.74      7.50 o 
  21   5   5        4.31        3.28      3.24 o 
  22   5   5       14.04       11.66      3.91 o 
  23   5   5        4.84        2.61      1.68 o 
 -21   6   5       66.14       73.86      7.46 o 
 -20   6   5      505.15      509.07     20.91 o 
 -19   6   5      519.93      487.95     22.22 o 
 -18   6   5      119.25      102.45     11.18 o 
 -17   6   5       12.63        9.34      5.50 o 
 -16   6   5      173.58      178.55     16.08 o 
 -15   6   5        0.42        0.54      3.99 o 
 -14   6   5        4.64        8.51      4.64 o 
 -13   6   5      215.12      200.78     12.60 o 
 -12   6   5     1458.99     1460.79     32.63 o 
 -11   6   5      478.73      453.57     18.20 o 
 -10   6   5       90.12       92.01      8.37 o 
  -9   6   5        8.39        9.10      3.44 o 
  -8   6   5       69.59       61.83      7.06 o 
  -7   6   5        3.26       11.25      3.59 o 
  -6   6   5       37.99       35.73      4.89 o 
  -5   6   5      120.41      106.47     10.43 o 
  -4   6   5      112.67      135.86     11.52 o 
  -3   6   5      450.09      423.42     52.17 o 
  -2   6   5        1.19       43.35     18.66 o 
  -1   6   5       61.25       60.44     20.70 o 
   0   6   5      168.82      170.41     32.86 o 
   1   6   5       24.85        9.17     10.72 o 
   2   6   5       15.21       16.72     12.39 o 
   3   6   5      126.11      130.29     25.50 o 
   4   6   5       81.44       87.22      6.85 o 
   5   6   5      374.09      386.38     13.35 o 
   6   6   5      101.51       95.74      7.68 o 
   7   6   5      634.54      662.60     17.61 o 
   8   6   5       12.99       12.50      4.04 o 
   9   6   5       15.69       13.89      4.63 o 
  10   6   5       12.69       21.65      4.44 o 
  11   6   5       46.01       35.95      5.82 o 
  12   6   5       60.66       55.50      5.78 o 
  13   6   5      528.76      541.14     36.74 o 
  14   6   5      216.36      221.81     14.46 o 
  15   6   5       55.23       59.58     10.80 o 
  16   6   5      281.39      262.17     20.72 o 
  17   6   5      102.44      101.14      8.54 o 
  18   6   5        1.03        1.20      2.88 o 
  19   6   5        0.01        2.35      2.99 o 
  20   6   5       64.80       56.39      6.49 o 
  21   6   5        1.26        1.46      1.59 o 
  22   6   5        0.63        3.19      2.60 o 
 -20   7   5       12.57       11.99      4.32 o 
 -19   7   5        0.06        4.00      3.09 o 
 -18   7   5       68.47       73.33      8.85 o 
 -17   7   5       99.03       87.26     10.31 o 
 -16   7   5       10.76        4.69      4.39 o 
 -15   7   5      447.10      454.48     24.47 o 
 -14   7   5        2.54        3.67      3.30 o 
 -13   7   5        4.89        3.42      3.53 o 
 -12   7   5        0.36       -1.28      3.03 o 
 -11   7   5       12.86        8.42      3.68 o 
 -10   7   5      168.89      136.65     10.12 o 
  -9   7   5        4.96        5.28      3.41 o 
  -8   7   5       17.44       15.02      3.73 o 
  -7   7   5      254.16      255.73     13.10 o 
  -6   7   5      143.14      140.66      9.63 o 
  -5   7   5       20.49       12.84      4.91 o 
  -4   7   5      147.15      156.01     13.08 o 
  -3   7   5        4.75        4.50     15.33 o 
  -2   7   5       29.97       23.36      4.16 o 
  -1   7   5       19.01       12.13      3.09 o 
   0   7   5       56.03       49.38      6.26 o 
   1   7   5       47.76       47.33      8.81 o 
   2   7   5       31.83       24.04      4.38 o 
   3   7   5        4.39        4.83      3.93 o 
   4   7   5        0.50        2.89      2.25 o 
   5   7   5       44.39       30.83      4.41 o 
   6   7   5        6.05        4.78      2.78 o 
   7   7   5      530.22      480.65     16.39 o 
   8   7   5      229.12      214.18     11.26 o 
   9   7   5      800.50      717.04     20.18 o 
  10   7   5       18.77       19.64      3.92 o 
  11   7   5        2.76        5.38      2.68 o 
  12   7   5      936.29      918.97     28.83 o 
  13   7   5       25.64       24.80      3.95 o 
  14   7   5      352.16      357.80     17.50 o 
  15   7   5       11.48       14.77      5.08 o 
  16   7   5        0.54       -1.63      2.84 o 
  17   7   5      992.94     1107.54     62.33 o 
  18   7   5       56.82       49.18      5.41 o 
  19   7   5      678.46      745.16     20.98 o 
  20   7   5        0.21        0.22      2.63 o 
  21   7   5        0.11        0.12      1.99 o 
 -19   8   5        2.70        3.68      2.31 o 
 -18   8   5        0.09       -3.65      3.65 o 
 -17   8   5       74.81       72.67      8.40 o 
 -16   8   5        8.43        5.58      4.51 o 
 -15   8   5       23.21       22.30      5.92 o 
 -14   8   5       61.44       65.17      9.81 o 
 -13   8   5        0.38        2.02      3.15 o 
 -12   8   5        3.59        5.39      2.92 o 
 -11   8   5        0.48        0.93      2.10 o 
 -10   8   5        9.06        7.78      4.24 o 
  -9   8   5      282.56      232.75     12.72 o 
  -8   8   5        9.81        3.54      4.05 o 
  -7   8   5       25.18        7.92      4.73 o 
  -6   8   5       32.10       20.28      4.53 o 
  -5   8   5       84.34       52.01      6.01 o 
  -4   8   5      374.36      336.01     20.55 o 
  -3   8   5       35.09       25.70      6.53 o 
  -2   8   5        1.60        4.44      3.31 o 
  -1   8   5      220.76      217.33     14.70 o 
   0   8   5        0.67        2.82      2.47 o 
   1   8   5        0.05        5.66      3.83 o 
   2   8   5        3.99        6.71      3.11 o 
   3   8   5      279.52      245.24     14.56 o 
   4   8   5      114.54      102.00      9.75 o 
   5   8   5      228.81      211.27     13.72 o 
   6   8   5       32.17       29.62      4.25 o 
   7   8   5       31.65       20.37      3.53 o 
   8   8   5       46.86       38.85      5.01 o 
   9   8   5      258.87      232.42     11.35 o 
  10   8   5       72.62       66.20      6.28 o 
  11   8   5      384.83      383.41     14.14 o 
  12   8   5       23.59       22.36      6.37 o 
  13   8   5        1.01        0.19      2.95 o 
  14   8   5      189.89      175.47     15.23 o 
  15   8   5      394.66      425.33     22.35 o 
  16   8   5      133.93      136.79     11.94 o 
  17   8   5       80.56       78.85      8.55 o 
  18   8   5      133.90      145.76     10.22 o 
  19   8   5       20.46       16.92      3.37 o 
 -17   9   5        9.24        8.49      3.12 o 
 -16   9   5      157.00      163.42     11.00 o 
 -15   9   5       74.72       67.49      8.09 o 
 -14   9   5       12.69       13.07      4.94 o 
 -13   9   5       74.53       75.13      9.51 o 
 -12   9   5        3.98        4.97      2.35 o 
 -11   9   5      186.61      199.22     17.69 o 
 -10   9   5        2.43        5.28      2.38 o 
  -9   9   5       18.53       19.75      3.41 o 
  -8   9   5      217.87      226.52     11.93 o 
  -7   9   5      130.88      148.76      9.73 o 
  -6   9   5       51.58       56.09      7.63 o 
  -5   9   5      147.25      129.92     13.07 o 
  -4   9   5       32.99       38.86      7.50 o 
  -3   9   5       22.60       17.47      5.54 o 
  -2   9   5       18.68       10.93      2.99 o 
  -1   9   5       26.52       24.12      4.57 o 
   0   9   5        2.87        5.52      3.18 o 
   1   9   5       27.70       17.80      4.33 o 
   2   9   5       58.98       47.43      5.49 o 
   3   9   5      326.65      287.99     11.80 o 
   4   9   5      294.66      254.72     11.12 o 
   5   9   5       40.09       35.46      6.00 o 
   6   9   5      308.93      312.96     16.06 o 
   7   9   5        0.01       -0.99      2.94 o 
   8   9   5      208.46      201.40     12.82 o 
   9   9   5       74.24       71.55      7.75 o 
  10   9   5        0.02       -0.41      3.82 o 
  11   9   5        9.17        8.41      3.38 o 
  12   9   5      516.00      518.89     18.35 o 
  13   9   5      357.40      376.59     15.95 o 
  14   9   5      153.69      171.14     12.52 o 
  15   9   5       14.79       17.39      4.03 o 
  16   9   5      303.58      313.83     13.73 o 
 -14  10   5      142.36      139.90      9.09 o 
 -13  10   5      138.91      139.79      9.95 o 
 -12  10   5       99.35      102.63      9.43 o 
 -11  10   5      121.70      141.37     13.59 o 
 -10  10   5        0.00        5.26      2.59 o 
  -9  10   5       36.15       34.99      3.91 o 
  -8  10   5      365.72      334.74     13.96 o 
  -7  10   5       20.05       15.42      2.91 o 
  -6  10   5       24.83       19.77      4.03 o 
  -5  10   5      148.94      129.79     11.51 o 
  -4  10   5       11.59       10.71      3.80 o 
  -3  10   5      195.84      232.89     15.39 o 
  -2  10   5      194.64      173.39     13.49 o 
  -1  10   5       24.14       32.92      9.68 o 
   0  10   5        7.53        8.71      3.24 o 
   1  10   5      165.17      163.11     10.05 o 
   2  10   5       55.01       53.51      7.12 o 
   3  10   5      127.41      122.44      8.70 o 
   4  10   5       26.65       27.88      4.55 o 
   5  10   5       93.26       88.38      8.25 o 
   6  10   5        0.43       -0.45      2.09 o 
   7  10   5      235.16      248.57     11.19 o 
   8  10   5      128.66      128.66      6.73 o 
   9  10   5        0.07        0.61      2.06 o 
  10  10   5       67.85       72.07      6.48 o 
  11  10   5       58.24       58.33      5.63 o 
  12  10   5        4.85        3.37      2.53 o 
  13  10   5      147.27      145.33      8.70 o 
  -9  11   5       63.43       90.98      7.75 o 
  -8  11   5       13.49       11.78      3.64 o 
  -7  11   5      417.19      445.47     19.49 o 
  -6  11   5       25.67       24.67      3.24 o 
  -5  11   5       56.34       53.51      4.68 o 
  -4  11   5        8.23        6.47      2.55 o 
  -3  11   5      189.59      224.10      9.68 o 
  -2  11   5       89.26      121.16      7.10 o 
  -1  11   5       14.33       14.22      2.95 o 
   0  11   5       57.52       85.22      6.72 o 
   1  11   5      100.59       83.84      6.87 o 
   2  11   5        1.20        0.75      2.35 o 
   3  11   5        0.22        0.97      4.09 o 
   4  11   5       39.50       30.50      4.63 o 
   5  11   5       44.35       36.81      7.46 o 
   6  11   5       40.49       44.14      7.76 o 
   7  11   5       21.56       21.16      6.16 o 
   8  11   5       49.81       57.82      8.44 o 
  -5  12   5       67.28       75.30      6.39 o 
  -4  12   5       37.76       36.39      4.80 o 
  -3  12   5        0.81        2.23      2.30 o 
  -2  12   5      136.50      159.64      9.98 o 
  -1  12   5      206.09      214.31     11.43 o 
   0  12   5      254.62      304.30     13.17 o 
   1  12   5       29.82       24.84      4.14 o 
 -24   0   6       55.49       67.72      6.85 o 
 -23   0   6       56.03       92.19      8.59 o 
 -22   0   6        3.50       10.90      4.47 o 
 -21   0   6       98.93       92.06     10.18 o 
 -20   0   6      171.85      158.65     13.16 o 
 -19   0   6       99.01       83.17      9.97 o 
 -18   0   6      135.64      142.07     10.37 o 
 -17   0   6     1069.97      972.98     47.45 o 
 -16   0   6      254.49      226.44     13.16 o 
 -15   0   6      681.78      560.04     36.54 o 
 -14   0   6      181.83      138.24     44.46 o 
 -13   0   6      761.62      677.35     40.97 o 
 -12   0   6      191.82      182.40     13.98 o 
 -11   0   6      177.72      169.61     14.38 o 
 -10   0   6     1146.20     1010.56     71.27 o 
  -9   0   6       78.59       76.31      8.32 o 
  -8   0   6     5181.95     5220.16    121.65 o 
  -7   0   6       30.30       16.37      4.37 o 
  -6   0   6      117.32      165.17     11.40 o 
  -5   0   6      917.49      734.34     25.40 o 
  -4   0   6      304.99      303.02     14.47 o 
  -3   0   6     1703.28     2233.18    196.53 o 
  -2   0   6      247.48      300.46     26.34 o 
  -1   0   6      448.86      492.13     43.30 o 
   0   0   6       69.83       53.47      9.82 o 
   1   0   6      190.23      196.64     17.06 o 
   2   0   6       95.35       93.92     20.67 o 
   3   0   6      391.60      382.01     41.80 o 
   4   0   6       65.54       87.02     21.49 o 
   5   0   6     9558.48    10102.90    207.23 o 
   6   0   6     1808.36     1918.56     89.68 o 
   7   0   6     2018.52     2201.23     94.61 o 
   8   0   6     1725.25     1858.56     84.62 o 
   9   0   6      946.88      989.37     46.52 o 
  10   0   6      121.11      113.78     21.89 o 
  11   0   6      144.00      164.72     26.68 o 
  12   0   6      876.46      928.32     33.34 o 
  13   0   6      398.65      360.28     25.10 o 
  14   0   6      944.22      838.35     33.10 o 
  15   0   6      104.34       91.50     13.42 o 
  16   0   6       70.74       48.95     10.04 o 
  17   0   6      232.16      227.33     14.47 o 
  18   0   6       12.20       12.51      3.47 o 
  19   0   6      100.20       94.90      9.07 o 
  20   0   6       47.18       50.22      6.71 o 
  21   0   6       86.52       85.65     11.16 o 
  22   0   6       79.86       64.70      8.89 o 
  23   0   6        8.17       12.27      4.48 o 
  24   0   6      198.97      178.00     10.34 o 
 -24   1   6      205.21      269.00      8.75 o 
 -23   1   6       34.49       33.57      4.17 o 
 -22   1   6       48.99       56.89      5.38 o 
 -21   1   6       99.69      115.93      7.69 o 
 -20   1   6      157.25      160.03      9.14 o 
 -19   1   6        0.01       -1.15      2.84 o 
 -18   1   6      660.91      601.13     13.85 o 
 -17   1   6        1.05        2.69      2.14 o 
 -16   1   6      272.87      224.09     10.43 o 
 -15   1   6        6.68        5.19      1.86 o 
 -14   1   6      211.65      158.83      8.47 o 
 -13   1   6      500.27      419.04     17.62 o 
 -12   1   6        0.88        4.35      2.08 o 
 -11   1   6      275.61      226.83     11.44 o 
 -10   1   6       12.35        8.07      6.15 o 
  -9   1   6      696.26      690.52     22.79 o 
  -8   1   6      138.40      119.46      7.46 o 
  -7   1   6      561.04      466.16     15.06 o 
  -6   1   6       66.84       88.63      6.37 o 
  -5   1   6      347.79      319.59     11.34 o 
  -4   1   6        0.08        3.11     10.88 o 
  -3   1   6      119.28      111.62     16.03 o 
  -2   1   6     2051.84     2306.95     66.73 o 
  -1   1   6      662.61      707.98     36.59 o 
   0   1   6      654.91      726.72     42.74 o 
   1   1   6        6.44        6.62      5.74 o 
   2   1   6     1828.22     2071.41    159.89 o 
   3   1   6     1723.08     1950.92     55.56 o 
   4   1   6      241.91      250.37     26.93 o 
   5   1   6     2045.48     2151.17     63.44 o 
   6   1   6        1.94        6.17      4.62 o 
   7   1   6       11.47       -1.35      9.45 o 
   8   1   6        9.73       12.42     10.10 o 
   9   1   6      531.04      506.02     31.75 o 
  10   1   6      106.75      105.54     35.57 o 
  11   1   6       72.88       87.73     13.71 o 
  12   1   6        0.05       -3.24      6.38 o 
  13   1   6       12.69       14.09      5.19 o 
  14   1   6      271.01      251.70     10.86 o 
  15   1   6      185.69      177.31     10.33 o 
  16   1   6        0.07        2.10      2.81 o 
  17   1   6       16.82       18.38      3.81 o 
  18   1   6      131.39      115.61     10.33 o 
  19   1   6      159.41      132.50      8.61 o 
  20   1   6       31.06       24.09      3.98 o 
  21   1   6      263.42      262.68     10.83 o 
  22   1   6       54.26       51.76      5.66 o 
  23   1   6      240.54      228.93      9.59 o 
  24   1   6       59.22       65.59      6.99 o 
 -24   2   6       12.13        9.78      3.20 o 
 -23   2   6       23.31       22.37      3.17 o 
 -22   2   6       70.46       72.72      4.37 o 
 -21   2   6      298.32      348.35     10.12 o 
 -20   2   6       73.30       77.17      6.30 o 
 -19   2   6      726.19      724.63     32.20 o 
 -18   2   6      308.20      296.40      9.52 o 
 -17   2   6       37.52       30.55      3.51 o 
 -16   2   6       35.03       33.65      3.66 o 
 -15   2   6      182.08      132.82      6.68 o 
 -14   2   6       57.76       47.83      4.21 o 
 -13   2   6        0.11        2.23      1.79 o 
 -12   2   6       68.89       63.19      3.91 o 
 -11   2   6       84.23       66.64      6.12 o 
 -10   2   6      324.90      303.03     13.82 o 
  -9   2   6       20.49       22.20      3.96 o 
  -8   2   6       32.58       31.13      4.62 o 
  -7   2   6      469.42      433.61     15.51 o 
  -6   2   6       48.56       35.24      4.82 o 
  -5   2   6       40.28       51.40      7.51 o 
  -4   2   6       40.41       11.75     10.35 o 
  -3   2   6        4.61        4.81      7.54 o 
  -2   2   6        5.40       10.39      9.52 o 
  -1   2   6     1085.06     1202.40     69.89 o 
   0   2   6      403.40      460.98     42.65 o 
   1   2   6     1576.39     1800.45     82.58 o 
   2   2   6        0.44      -11.67     11.67 o 
   3   2   6      743.62      901.76     39.70 o 
   4   2   6     1540.44     1684.34     74.80 o 
   5   2   6     1142.59     1303.60     66.90 o 
   6   2   6     2135.83     2329.18     91.00 o 
   7   2   6       43.66       73.68     18.22 o 
   8   2   6     1107.52     1174.39     45.44 o 
   9   2   6       48.23       63.45     23.11 o 
  10   2   6       35.12       38.00      9.33 o 
  11   2   6      283.87      292.24     19.21 o 
  12   2   6      479.99      433.98     15.92 o 
  13   2   6      130.74      119.29      9.40 o 
  14   2   6        1.68       -1.44      3.38 o 
  15   2   6        1.78        3.35      3.10 o 
  16   2   6     1678.03     1590.54     36.83 o 
  17   2   6      140.96      136.86     11.16 o 
  18   2   6      198.85      219.11     13.48 o 
  19   2   6        1.75        0.88      3.61 o 
  20   2   6      357.76      337.28     17.89 o 
  21   2   6       54.41       47.91      4.61 o 
  22   2   6       73.47       89.44     10.74 o 
  23   2   6       59.06       53.09      7.72 o 
  24   2   6       13.61        9.34      3.54 o 
 -23   3   6        0.17        3.23      2.66 o 
 -22   3   6        1.90        3.46      1.97 o 
 -21   3   6      315.76      327.14      9.04 o 
 -20   3   6      636.85      692.69     18.76 o 
 -19   3   6       14.49       18.08      3.69 o 
 -18   3   6      341.90      350.79     22.11 o 
 -17   3   6      374.96      339.18     15.88 o 
 -16   3   6        0.22        1.23      2.50 o 
 -15   3   6        6.82        9.69      2.06 o 
 -14   3   6     2147.31     2001.43     21.73 o 
 -13   3   6       49.78       46.60      3.59 o 
 -12   3   6      506.12      497.04     10.63 o 
 -11   3   6       49.04       50.75      4.13 o 
 -10   3   6      642.41      650.85     31.01 o 
  -9   3   6      672.55      636.38     24.98 o 
  -8   3   6      106.86       97.30      7.61 o 
  -7   3   6      132.38      121.06      8.27 o 
  -6   3   6       11.06        4.20      9.25 o 
  -5   3   6     2839.10     2815.95    123.84 o 
  -4   3   6      293.03      215.20     34.28 o 
  -3   3   6      264.41      250.83     35.92 o 
  -2   3   6      273.04      300.02     38.50 o 
  -1   3   6        1.47      -10.68     10.68 o 
   0   3   6      165.00      185.65     30.32 o 
   1   3   6       34.68       39.32     15.39 o 
   2   3   6     1609.79     1697.88     87.56 o 
   3   3   6       46.56       85.25     13.92 o 
   4   3   6      104.58      139.62     26.46 o 
   5   3   6      308.52      315.82     36.51 o 
   6   3   6       15.90       29.62     13.09 o 
   7   3   6      412.38      402.36     28.87 o 
   8   3   6      234.34      220.17     21.90 o 
   9   3   6      691.22      680.99     35.94 o 
  10   3   6      449.60      467.92     32.60 o 
  11   3   6     1257.41     1181.61     38.60 o 
  12   3   6       17.12       14.14      3.90 o 
  13   3   6       97.35       79.92      8.45 o 
  14   3   6      113.70      104.87     14.89 o 
  15   3   6       35.35       28.21      8.93 o 
  16   3   6       61.22       70.56     12.95 o 
  17   3   6      488.82      502.00     31.71 o 
  18   3   6        5.08        5.03      4.70 o 
  19   3   6        0.05       -3.61      4.04 o 
  20   3   6      114.61      101.88      9.15 o 
  21   3   6        1.08        1.23      2.81 o 
  22   3   6       66.52       75.60      6.84 o 
  23   3   6       25.09       39.80      6.38 o 
  24   3   6        0.91        4.88      2.62 o 
 -22   4   6      169.94      175.32      7.27 o 
 -21   4   6        0.46       -2.26      2.26 o 
 -20   4   6      172.66      183.87      9.11 o 
 -19   4   6        3.18        7.58      2.98 o 
 -18   4   6       38.83       37.92      5.76 o 
 -17   4   6      650.01      657.99     24.45 o 
 -16   4   6      222.18      200.66     10.89 o 
 -15   4   6     2007.15     1945.39     33.52 o 
 -14   4   6       23.77       26.41      3.90 o 
 -13   4   6        7.38       10.85      2.79 o 
 -12   4   6      260.99      268.47      8.81 o 
 -11   4   6      649.66      670.57     13.19 o 
 -10   4   6      377.13      384.32     11.84 o 
  -9   4   6       36.48       42.32      4.41 o 
  -8   4   6       30.57       20.39     14.30 o 
  -7   4   6       20.60       13.76     12.42 o 
  -6   4   6      296.59      271.58     41.74 o 
  -5   4   6       66.23       71.86     20.56 o 
  -4   4   6       29.70       21.02     12.87 o 
  -3   4   6     1257.00     1158.35     81.41 o 
  -2   4   6      205.29      239.99     37.02 o 
  -1   4   6      209.94      212.81     34.65 o 
   0   4   6       39.62       40.49     16.25 o 
   1   4   6       57.58       55.60     18.72 o 
   2   4   6        2.14       -8.94     11.07 o 
   3   4   6       47.22       69.29     12.91 o 
   4   4   6      435.40      403.72     44.36 o 
   5   4   6      350.61      339.05     26.44 o 
   6   4   6      679.45      724.23     43.15 o 
   7   4   6      434.74      449.84     31.35 o 
   8   4   6      292.50      255.36     15.70 o 
   9   4   6       10.37        7.76      4.08 o 
  10   4   6      302.55      311.71     14.18 o 
  11   4   6      365.42      361.25     21.36 o 
  12   4   6      284.98      264.06     22.19 o 
  13   4   6       12.31       11.08      5.56 o 
  14   4   6      816.23      795.11     39.38 o 
  15   4   6      287.15      262.45     22.90 o 
  16   4   6      506.30      466.25     30.06 o 
  17   4   6       96.96      100.79     14.19 o 
  18   4   6       36.32       37.45      6.48 o 
  19   4   6       10.91       10.96      3.36 o 
  20   4   6        7.05       -0.50      2.98 o 
  21   4   6      238.51      225.75     11.61 o 
  22   4   6       19.48       23.17      5.66 o 
  23   4   6       18.52       10.23      2.09 o 
 -21   5   6        0.99        1.00      1.77 o 
 -20   5   6        0.28        1.70      2.18 o 
 -19   5   6       12.97       12.60      4.71 o 
 -18   5   6       12.16       12.75      3.08 o 
 -17   5   6       66.63       66.62      9.69 o 
 -16   5   6       34.89       32.76      4.50 o 
 -15   5   6       29.54       34.61      4.95 o 
 -14   5   6      359.84      307.24     22.59 o 
 -13   5   6      198.44      181.91     17.06 o 
 -12   5   6      175.14      165.49     15.70 o 
 -11   5   6        0.24       -2.27      2.27 o 
 -10   5   6     1445.33     1515.34     28.49 o 
  -9   5   6       36.74       35.63      7.26 o 
  -8   5   6     1058.01     1149.70     29.91 o 
  -7   5   6       60.69       54.34      5.55 o 
  -6   5   6       21.25       46.42      7.22 o 
  -5   5   6        4.14        6.66      3.88 o 
  -4   5   6      487.01      486.60     55.60 o 
  -3   5   6       34.54        5.27     10.13 o 
  -2   5   6      772.10      720.85     67.15 o 
  -1   5   6      261.10      242.09     38.94 o 
   0   5   6        3.51        1.93      8.80 o 
   1   5   6      255.83      221.62     37.36 o 
   2   5   6        7.01       55.77     20.37 o 
   3   5   6        5.94       -6.46      9.25 o 
   4   5   6       41.09       26.36      8.47 o 
   5   5   6     1121.08     1091.92     27.03 o 
   6   5   6       56.09       56.46      6.01 o 
   7   5   6      416.78      376.35     15.16 o 
   8   5   6      224.79      232.83     15.67 o 
   9   5   6       13.90       13.40      5.82 o 
  10   5   6       18.91        4.82      5.23 o 
  11   5   6        0.17        0.51      2.55 o 
  12   5   6       52.36       61.36      7.70 o 
  13   5   6     1402.52     1368.80     34.15 o 
  14   5   6      453.24      454.05     19.87 o 
  15   5   6       54.81       44.88      6.54 o 
  16   5   6      143.48      138.59     16.66 o 
  17   5   6      693.42      650.27     22.48 o 
  18   5   6       19.22       18.61      4.16 o 
  19   5   6       98.01       88.71      7.88 o 
  20   5   6       21.60       19.95      3.85 o 
  21   5   6       51.29       48.70      4.67 o 
  22   5   6        0.24        1.58      1.74 o 
 -21   6   6      249.52      280.43     11.76 o 
 -20   6   6       90.22       76.56      7.76 o 
 -19   6   6       39.76       35.35      6.42 o 
 -18   6   6      245.71      238.06     15.74 o 
 -17   6   6       23.05       13.95      5.27 o 
 -16   6   6      547.42      509.01     25.15 o 
 -15   6   6        4.06        8.52      5.09 o 
 -14   6   6       50.73       59.41      6.97 o 
 -13   6   6        4.64        4.82      2.94 o 
 -12   6   6       18.98       17.56      4.47 o 
 -11   6   6       13.60       17.82      4.63 o 
 -10   6   6      727.99      718.85     22.65 o 
  -9   6   6      257.57      280.93     14.15 o 
  -8   6   6      266.28      266.34     13.59 o 
  -7   6   6      396.43      490.59     19.21 o 
  -6   6   6       18.18        4.71      7.08 o 
  -5   6   6       12.70       17.42      3.87 o 
  -4   6   6       57.08       61.17      8.53 o 
  -3   6   6      127.31      114.84     10.97 o 
  -2   6   6        1.29        1.49      3.26 o 
  -1   6   6       15.04       14.02      3.74 o 
   0   6   6      127.60      135.90      9.90 o 
   1   6   6       93.40       82.64      7.75 o 
   2   6   6       58.19       56.03      7.44 o 
   3   6   6      172.03      157.11     10.65 o 
   4   6   6     1385.62     1266.89     40.15 o 
   5   6   6       28.88       34.05      7.71 o 
   6   6   6       94.29       83.62      8.29 o 
   7   6   6      278.78      274.28     15.71 o 
   8   6   6       24.91       28.05      5.33 o 
   9   6   6      152.08      137.35     17.51 o 
  10   6   6      139.78      127.13     11.08 o 
  11   6   6      574.89      522.97     32.78 o 
  12   6   6      234.69      221.56     21.29 o 
  13   6   6      222.14      238.64     19.27 o 
  14   6   6      575.46      608.27     20.97 o 
  15   6   6       79.55       83.01      8.01 o 
  16   6   6       34.46       34.80      5.53 o 
  17   6   6        2.11        1.81      2.15 o 
  18   6   6        1.42        3.60      1.95 o 
  19   6   6       16.93       15.94      2.95 o 
  20   6   6        1.21        1.89      1.98 o 
  21   6   6      120.32      125.17      8.61 o 
 -20   7   6       45.67       40.83      4.56 o 
 -19   7   6        1.85        3.86      3.38 o 
 -18   7   6      203.68      202.13     12.98 o 
 -17   7   6       20.42       28.33      6.44 o 
 -16   7   6      418.91      396.40     20.57 o 
 -15   7   6      146.15      120.52     12.41 o 
 -14   7   6       55.96       54.91      9.05 o 
 -13   7   6      107.68       94.27      8.56 o 
 -12   7   6      277.03      258.31     13.77 o 
 -11   7   6        0.25        0.86      3.36 o 
 -10   7   6      116.69       94.53      8.51 o 
  -9   7   6       50.46       44.35      6.48 o 
  -8   7   6      458.13      483.80     18.36 o 
  -7   7   6       83.92       68.71     10.42 o 
  -6   7   6      262.74      213.14     27.79 o 
  -5   7   6       77.22       51.58      6.16 o 
  -4   7   6      193.69      205.84     16.91 o 
  -3   7   6      270.75      255.10     18.29 o 
  -2   7   6        5.26        9.51      3.55 o 
  -1   7   6        2.67        1.77      2.59 o 
   0   7   6      119.81      124.41     18.88 o 
   1   7   6      199.77      158.79     12.78 o 
   2   7   6      569.73      549.84     21.86 o 
   3   7   6      558.75      497.15     31.71 o 
   4   7   6      397.28      374.68     19.52 o 
   5   7   6      723.53      644.07     24.14 o 
   6   7   6      171.56      146.09     12.02 o 
   7   7   6      459.49      414.99     19.44 o 
   8   7   6       15.79       16.62      4.97 o 
   9   7   6      552.42      527.15     21.86 o 
  10   7   6      415.77      395.37     23.52 o 
  11   7   6       41.80       36.14      7.36 o 
  12   7   6       37.65       32.86      5.87 o 
  13   7   6      218.69      211.98     18.01 o 
  14   7   6       51.46       49.66      9.16 o 
  15   7   6       15.33       15.17      5.49 o 
  16   7   6      172.58      172.97     14.83 o 
  17   7   6       95.56       89.94      9.95 o 
  18   7   6      161.76      176.50     12.68 o 
  19   7   6      767.59      747.42     22.70 o 
  20   7   6      237.23      242.93     10.85 o 
 -18   8   6      108.28      113.60      8.04 o 
 -17   8   6       61.25       80.15      7.99 o 
 -16   8   6       29.27       26.36      5.54 o 
 -15   8   6        1.02        1.28      3.85 o 
 -14   8   6       78.95       78.38      9.59 o 
 -13   8   6       40.76       44.66      5.57 o 
 -12   8   6      176.39      149.04     14.94 o 
 -11   8   6        2.28        4.57      3.56 o 
 -10   8   6        8.88        9.39      4.63 o 
  -9   8   6       15.93        8.05      3.06 o 
  -8   8   6       71.51       58.26      6.52 o 
  -7   8   6       91.97       83.98      7.99 o 
  -6   8   6        8.96        9.46      4.69 o 
  -5   8   6       10.31       18.09      5.95 o 
  -4   8   6      158.24       94.62     11.36 o 
  -3   8   6       24.85       20.56      6.54 o 
  -2   8   6       79.86       44.25      6.02 o 
  -1   8   6        0.00       -2.68      3.88 o 
   0   8   6      173.32      155.47     10.44 o 
   1   8   6       47.87       49.99      5.38 o 
   2   8   6       68.31       60.07      7.86 o 
   3   8   6      342.88      251.64     15.03 o 
   4   8   6       58.78       48.82      6.84 o 
   5   8   6      237.02      198.63     13.46 o 
   6   8   6      187.29      148.18     11.88 o 
   7   8   6       56.27       48.07      7.15 o 
   8   8   6      903.26      793.24     26.21 o 
   9   8   6      190.96      179.38     12.55 o 
  10   8   6      129.88      112.34      9.85 o 
  11   8   6        3.55        2.50      3.36 o 
  12   8   6        3.10        2.58      3.89 o 
  13   8   6       21.45       14.55      5.20 o 
  14   8   6      127.19      134.20     12.42 o 
  15   8   6       61.97       70.64      8.70 o 
  16   8   6      217.13      243.03     14.42 o 
  17   8   6       19.06       21.28      4.26 o 
  18   8   6      115.65      110.45      7.61 o 
 -16   9   6       26.64       27.85      3.98 o 
 -15   9   6       98.96      121.39      8.92 o 
 -14   9   6       74.08       79.01      8.27 o 
 -13   9   6       35.43       43.21      6.81 o 
 -12   9   6        8.99       10.61      5.07 o 
 -11   9   6       67.04       67.83      4.87 o 
 -10   9   6       78.08       72.28      5.37 o 
  -9   9   6       43.81       38.12      4.31 o 
  -8   9   6      351.74      295.73     12.90 o 
  -7   9   6        0.01       -2.26      2.60 o 
  -6   9   6       26.35       13.82      5.36 o 
  -5   9   6       15.24       21.17      6.10 o 
  -4   9   6      224.34      212.63     16.14 o 
  -3   9   6        0.70       -0.56      3.93 o 
  -2   9   6       10.82        5.72      4.18 o 
  -1   9   6        0.41       -2.44      9.98 o 
   0   9   6       70.23       54.73      6.53 o 
   1   9   6      529.19      486.64     24.04 o 
   2   9   6        0.82       -0.77      3.63 o 
   3   9   6       37.75       31.29      4.02 o 
   4   9   6      476.34      464.50     14.82 o 
   5   9   6      108.35      111.42      7.50 o 
   6   9   6       11.20       12.69      4.05 o 
   7   9   6       93.12       80.99      8.31 o 
   8   9   6        2.27        1.68      3.12 o 
   9   9   6       56.31       52.63      6.71 o 
  10   9   6       16.93       20.19      4.43 o 
  11   9   6        0.01        2.52      3.36 o 
  12   9   6       14.32       13.20      4.67 o 
  13   9   6      279.70      280.48     15.78 o 
  14   9   6        5.84        4.37      2.86 o 
  15   9   6        3.39        6.94      2.61 o 
 -12  10   6        1.93        3.86      2.53 o 
 -11  10   6       92.34       96.92      7.66 o 
 -10  10   6      235.01      232.31      8.61 o 
  -9  10   6       21.63       21.59      2.76 o 
  -8  10   6       72.02       72.08      6.05 o 
  -7  10   6       43.04       38.54      4.77 o 
  -6  10   6       41.43       54.05      5.57 o 
  -5  10   6       48.10       53.56      7.41 o 
  -4  10   6       91.47       74.26      8.96 o 
  -3  10   6       48.65       47.65      7.23 o 
  -2  10   6      220.14      248.72     15.66 o 
  -1  10   6        0.14       -1.04      3.28 o 
   0  10   6       33.18       40.46      5.12 o 
   1  10   6       60.50       58.16      5.90 o 
   2  10   6       83.98       89.39      7.30 o 
   3  10   6      373.80      369.76     20.37 o 
   4  10   6      132.84      144.99      9.22 o 
   5  10   6       29.99       29.67      5.39 o 
   6  10   6       12.93       18.18      3.81 o 
   7  10   6      251.44      271.21     13.20 o 
   8  10   6        9.33        8.86      2.29 o 
   9  10   6      163.25      166.68      7.77 o 
  10  10   6        0.05        0.30      1.62 o 
  11  10   6        6.34        9.29      5.25 o 
  -8  11   6       30.08       32.98      4.27 o 
  -7  11   6      362.51      392.52     15.56 o 
  -6  11   6        0.59        1.57      1.76 o 
  -5  11   6       65.64       67.68      6.54 o 
  -4  11   6        0.10       -0.71      1.82 o 
  -3  11   6       26.73       18.39      3.10 o 
  -2  11   6        5.36        7.69      2.42 o 
  -1  11   6        3.52        5.14      3.58 o 
   0  11   6      228.15      255.01      9.50 o 
   1  11   6       19.74       30.32      3.50 o 
   2  11   6       19.16       18.87      2.77 o 
   3  11   6        0.05        1.50      1.68 o 
   4  11   6      115.67      103.31     15.46 o 
   5  11   6        9.18        0.42      1.80 o 
 -23   1   7        6.01        5.83      2.12 o 
 -22   1   7      453.62      495.23     12.92 o 
 -21   1   7       19.69       18.84      3.50 o 
 -20   1   7      166.35      170.12      8.75 o 
 -19   1   7        3.58        2.24      5.56 o 
 -18   1   7      169.14      161.98      9.16 o 
 -17   1   7      166.15      148.76      7.03 o 
 -16   1   7      115.23      110.00      6.11 o 
 -15   1   7      394.59      315.75     10.35 o 
 -14   1   7      472.32      424.57     16.55 o 
 -13   1   7      182.96      150.36      7.18 o 
 -12   1   7       50.78       43.82      4.09 o 
 -11   1   7      208.17      195.36     11.70 o 
 -10   1   7        4.47        4.90      2.03 o 
  -9   1   7        0.01        0.08      1.83 o 
  -8   1   7      330.07      304.45     13.33 o 
  -7   1   7       50.04       49.55      5.70 o 
  -6   1   7       17.87       14.52     17.00 o 
  -5   1   7       32.57       30.77      8.19 o 
  -4   1   7      372.46      307.33     28.20 o 
  -3   1   7       26.64       20.43      4.89 o 
  -2   1   7       19.95       21.56      7.20 o 
  -1   1   7      660.92      699.89     49.92 o 
   0   1   7      253.30      259.33     27.19 o 
   1   1   7      745.73      764.61     44.42 o 
   2   1   7        2.87       -6.07     11.51 o 
   3   1   7      497.35      425.89     33.63 o 
   4   1   7      346.46      327.82     28.38 o 
   5   1   7     2525.74     2460.29     98.24 o 
   6   1   7     1550.77     1497.84     87.88 o 
   7   1   7      900.17      827.10     65.15 o 
   8   1   7       43.24       66.78     19.20 o 
   9   1   7      203.99      238.68     10.58 o 
  10   1   7      152.84      144.76      8.03 o 
  11   1   7       12.61       15.76      6.04 o 
  12   1   7      195.14      188.30      9.53 o 
  13   1   7      143.45      122.53      9.33 o 
  14   1   7       41.53       46.26      5.72 o 
  15   1   7       98.94       74.59      7.11 o 
  16   1   7      418.24      385.39     15.31 o 
  17   1   7       92.49       82.55      7.18 o 
  18   1   7      167.61      160.81     11.36 o 
  19   1   7       29.76       29.44      5.15 o 
  20   1   7      240.59      220.70     11.69 o 
  21   1   7        7.94        8.81      3.08 o 
  22   1   7       38.54       33.85      3.95 o 
  23   1   7       11.12       10.26      3.40 o 
 -23   2   7      222.89      274.93     12.14 o 
 -22   2   7       17.54       15.21      2.05 o 
 -21   2   7       20.95       23.83      2.78 o 
 -20   2   7       96.26      122.05      8.82 o 
 -19   2   7      162.59      170.65      8.71 o 
 -18   2   7       26.25       24.77      3.93 o 
 -17   2   7       57.55       54.18      6.42 o 
 -16   2   7        0.39       -0.24      1.86 o 
 -15   2   7      729.92      651.30     20.07 o 
 -14   2   7      983.82      879.87     16.97 o 
 -13   2   7       15.85       14.58      2.76 o 
 -12   2   7        2.21        3.48      1.74 o 
 -11   2   7        7.76        6.13      1.83 o 
 -10   2   7        6.51       11.55      2.51 o 
  -9   2   7      559.15      531.90     21.72 o 
  -8   2   7      257.48      278.58     12.55 o 
  -7   2   7        2.00        9.12     16.39 o 
  -6   2   7      654.94      640.92     73.96 o 
  -5   2   7       80.63       76.95     22.19 o 
  -4   2   7      269.29      291.61     39.41 o 
  -3   2   7        0.41       37.13     14.48 o 
  -2   2   7      235.62      283.15     36.74 o 
  -1   2   7      355.82      373.75     40.87 o 
   0   2   7      540.14      621.46     52.17 o 
   1   2   7      322.20      325.74     36.46 o 
   2   2   7      474.23      521.98     31.42 o 
   3   2   7      196.40      256.58     31.20 o 
   4   2   7     2528.12     2923.00    102.07 o 
   5   2   7       44.07       26.64     11.49 o 
   6   2   7       11.86       21.61      8.70 o 
   7   2   7        5.50        5.47      9.15 o 
   8   2   7      163.74      154.09     18.94 o 
   9   2   7        0.30        2.35      2.48 o 
  10   2   7      268.39      284.99     11.19 o 
  11   2   7        4.24        3.25      3.70 o 
  12   2   7       26.79       14.07      3.29 o 
  13   2   7      321.48      241.23     15.96 o 
  14   2   7      193.23      155.84      9.81 o 
  15   2   7       53.42       62.20      6.37 o 
  16   2   7       88.01       76.35      6.93 o 
  17   2   7      151.09      138.35      8.79 o 
  18   2   7       14.49       17.58      3.68 o 
  19   2   7        9.37        4.21      5.44 o 
  20   2   7       69.27       70.24      6.30 o 
  21   2   7      264.16      248.69     17.07 o 
  22   2   7       30.11       22.07      5.38 o 
  23   2   7      188.65      194.21     11.50 o 
 -22   3   7       17.10       24.98      2.92 o 
 -21   3   7      194.87      215.99      6.55 o 
 -20   3   7      136.53      146.35      6.07 o 
 -19   3   7      142.99      166.58     15.28 o 
 -18   3   7       36.69       36.86      7.81 o 
 -17   3   7      469.58      458.06     17.19 o 
 -16   3   7        0.97       -1.23      2.02 o 
 -15   3   7       74.40       72.59      5.31 o 
 -14   3   7      546.82      484.85     13.56 o 
 -13   3   7     1628.69     1540.45     19.48 o 
 -12   3   7      273.97      271.92      8.80 o 
 -11   3   7      351.23      342.95     10.59 o 
 -10   3   7      751.51      801.26     18.70 o 
  -9   3   7      458.95      428.86     15.12 o 
  -8   3   7       68.11       81.47      6.47 o 
  -7   3   7      148.35      175.38     12.42 o 
  -6   3   7       53.12       38.18     16.09 o 
  -5   3   7      114.81      125.81     31.53 o 
  -4   3   7        7.85      -14.20     14.20 o 
  -3   3   7       14.22        9.48     10.49 o 
  -2   3   7       79.84       80.95     20.64 o 
  -1   3   7      206.71      199.18     32.74 o 
   0   3   7      907.42     1020.65     71.61 o 
   1   3   7      702.76      795.57     63.19 o 
   2   3   7     1926.26     2047.28     67.61 o 
   3   3   7     4258.91     4468.54    138.73 o 
   4   3   7      644.24      614.17     52.45 o 
   5   3   7       64.27       56.55     16.76 o 
   6   3   7      525.90      539.59     49.65 o 
   7   3   7       33.60       29.88      8.85 o 
   8   3   7        0.33        5.46      2.94 o 
   9   3   7      343.30      330.73     11.88 o 
  10   3   7        1.40        2.28      2.15 o 
  11   3   7      336.82      320.94     13.39 o 
  12   3   7      273.22      240.89     11.67 o 
  13   3   7      160.63      125.44      8.68 o 
  14   3   7      400.81      328.94     13.72 o 
  15   3   7      680.14      628.60     22.95 o 
  16   3   7      298.94      270.86     11.99 o 
  17   3   7       12.90        6.06      3.43 o 
  18   3   7       75.17       67.91      7.73 o 
  19   3   7       34.06       29.17      7.33 o 
  20   3   7        2.10        0.36      3.65 o 
  21   3   7        3.24        2.92      1.87 o 
  22   3   7      114.01       72.46     19.75 o 
  23   3   7       97.03       87.79      7.03 o 
 -21   4   7       51.48       53.29      4.22 o 
 -20   4   7        0.88        4.84      2.33 o 
 -19   4   7       73.73       63.79      6.58 o 
 -18   4   7        0.32       -2.17      3.26 o 
 -17   4   7       25.45       25.39      5.23 o 
 -16   4   7        0.04        0.90      2.57 o 
 -15   4   7        9.93        5.19      3.61 o 
 -14   4   7      149.13      148.23      6.97 o 
 -13   4   7        5.83        4.18      3.02 o 
 -12   4   7     1088.12     1055.91     22.47 o 
 -11   4   7      578.68      559.02     13.80 o 
 -10   4   7        0.16       -1.89      1.89 o 
  -9   4   7      388.25      424.18     14.83 o 
  -8   4   7     2109.62     2214.54     33.39 o 
  -7   4   7      222.16      208.78     12.73 o 
  -6   4   7      154.16      171.64      9.23 o 
  -5   4   7      199.32      225.90     10.50 o 
  -4   4   7      543.25      543.62     59.59 o 
  -3   4   7       26.22       22.39     10.59 o 
  -2   4   7      269.06      280.49     41.53 o 
  -1   4   7      213.37      196.08     35.50 o 
   0   4   7      491.18      440.94     51.02 o 
   1   4   7      265.87      235.61     37.79 o 
   2   4   7     2820.65     2850.93     86.28 o 
   3   4   7       89.19       86.86     22.19 o 
   4   4   7      797.22      841.64     64.51 o 
   5   4   7      189.37      180.15     12.59 o 
   6   4   7      200.45      212.41     10.61 o 
   7   4   7      253.43      257.58     12.01 o 
   8   4   7      905.48      949.37     19.85 o 
   9   4   7       17.35       12.99      3.39 o 
  10   4   7        0.01       -1.19      3.55 o 
  11   4   7        4.48        0.28      2.80 o 
  12   4   7      169.83      159.55     12.23 o 
  13   4   7      666.53      557.43     22.59 o 
  14   4   7       73.66       58.09      7.88 o 
  15   4   7       31.60       21.69      5.15 o 
  16   4   7        0.32        3.77      3.44 o 
  17   4   7      230.60      198.86     13.09 o 
  18   4   7       77.86       67.66      7.27 o 
  19   4   7       79.81       77.16     10.19 o 
  20   4   7        0.01       -2.38      2.38 o 
  21   4   7       60.58       53.20      4.82 o 
  22   4   7      112.34       99.83      7.65 o 
 -21   5   7       29.51       27.30      4.03 o 
 -20   5   7       24.27       20.79      4.85 o 
 -19   5   7       31.41       33.85      4.27 o 
 -18   5   7       40.05       40.58      4.29 o 
 -17   5   7      304.68      336.64     20.24 o 
 -16   5   7       46.51       46.81      5.02 o 
 -15   5   7      221.82      234.49     18.17 o 
 -14   5   7      574.21      531.64     27.88 o 
 -13   5   7       69.05       46.60      8.26 o 
 -12   5   7      110.28       98.52     12.45 o 
 -11   5   7      337.56      352.40     14.16 o 
 -10   5   7      558.86      576.12     17.97 o 
  -9   5   7      219.89      241.00     11.60 o 
  -8   5   7       48.61       48.02      5.44 o 
  -7   5   7      162.27      183.93     10.07 o 
  -6   5   7     2073.83     2216.42     33.00 o 
  -5   5   7      737.74      797.49     31.26 o 
  -4   5   7       73.45       86.98     12.02 o 
  -3   5   7      454.81      476.21     15.19 o 
  -2   5   7       31.45       24.91      4.31 o 
  -1   5   7      432.72      369.20     20.92 o 
   0   5   7      377.99      378.36     16.42 o 
   1   5   7     1131.31     1075.99     27.63 o 
   2   5   7      151.54      146.20     10.23 o 
   3   5   7      516.43      499.83     18.92 o 
   4   5   7       24.46       23.95      4.90 o 
   5   5   7     1195.17     1138.08     30.99 o 
   6   5   7     2426.53     2403.26    134.68 o 
   7   5   7      268.37      249.93     15.09 o 
   8   5   7     1371.30     1296.77     45.29 o 
   9   5   7      207.09      199.74     18.16 o 
  10   5   7     1213.93     1218.54     38.36 o 
  11   5   7      556.31      539.62     17.05 o 
  12   5   7      152.85      150.14      9.25 o 
  13   5   7     2519.26     2453.04     44.39 o 
  14   5   7      705.97      704.83     23.73 o 
  15   5   7     1468.15     1452.54     33.15 o 
  16   5   7      248.81      248.80     10.95 o 
  17   5   7       98.63       97.58      8.17 o 
  18   5   7      210.07      190.67     10.40 o 
  19   5   7       19.37       16.25      3.13 o 
  20   5   7       24.05       28.29      5.88 o 
  21   5   7       23.58       22.49      3.79 o 
 -20   6   7       13.44       10.82      3.36 o 
 -19   6   7        0.69        0.44      3.27 o 
 -18   6   7       40.84       32.55      5.93 o 
 -17   6   7        4.00        5.20      3.37 o 
 -16   6   7       48.33       46.37      7.88 o 
 -15   6   7       51.55       57.53      9.01 o 
 -14   6   7       34.16       34.33      5.54 o 
 -13   6   7        9.82        6.15      3.14 o 
 -12   6   7      159.78      147.58     10.62 o 
 -11   6   7        1.59        1.06      3.50 o 
 -10   6   7      210.77      202.49     12.11 o 
  -9   6   7      201.43      223.69     15.63 o 
  -8   6   7       25.84       23.15      4.88 o 
  -7   6   7      126.35      122.72      9.38 o 
  -6   6   7      227.81      218.81     12.07 o 
  -5   6   7      187.02      232.69     17.83 o 
  -4   6   7      718.27      654.01     29.31 o 
  -3   6   7       32.48       26.56      6.65 o 
  -2   6   7      503.25      482.40     24.94 o 
  -1   6   7      401.93      395.84     16.44 o 
   0   6   7       70.23       56.99      7.34 o 
   1   6   7      173.59      134.78     11.08 o 
   2   6   7       72.22       68.46      8.20 o 
   3   6   7        0.19        6.35      4.00 o 
   4   6   7       26.49       24.42      9.58 o 
   5   6   7      337.27      298.93     16.73 o 
   6   6   7      263.35      231.89     14.81 o 
   7   6   7      257.06      238.02     14.93 o 
   8   6   7     1002.74      912.85     29.15 o 
   9   6   7      472.68      445.01     26.73 o 
  10   6   7        1.64        0.11      4.31 o 
  11   6   7      177.27      184.95     17.25 o 
  12   6   7       16.42       19.78      6.38 o 
  13   6   7        0.46       -2.75      5.99 o 
  14   6   7      288.38      285.94     20.49 o 
  15   6   7       26.30       26.65      4.51 o 
  16   6   7      311.29      312.05     16.87 o 
  17   6   7      106.49      105.44      7.15 o 
  18   6   7        0.29        4.29      2.55 o 
  19   6   7       26.12       19.04      4.20 o 
  20   6   7       69.02       61.68      5.98 o 
 -18   7   7      283.16      270.49     13.21 o 
 -17   7   7       23.76       22.56      4.79 o 
 -16   7   7      278.98      282.81     15.64 o 
 -15   7   7      226.22      207.74     14.55 o 
 -14   7   7       22.96       25.77      5.97 o 
 -13   7   7       65.52       50.20      6.25 o 
 -12   7   7      169.84      150.26     10.09 o 
 -11   7   7        4.17       -3.01      3.24 o 
 -10   7   7       88.40       93.44      8.21 o 
  -9   7   7       21.17       17.49      4.25 o 
  -8   7   7        1.69       -0.98      3.34 o 
  -7   7   7        0.06        1.37      2.84 o 
  -6   7   7        6.55        2.30      3.21 o 
  -5   7   7       56.91       53.05      8.69 o 
  -4   7   7       83.50       63.07      9.45 o 
  -3   7   7       39.58       31.65      6.90 o 
  -2   7   7       66.15       62.15      9.26 o 
  -1   7   7      240.82      200.59     20.16 o 
   0   7   7       22.08       11.06      3.39 o 
   1   7   7      429.90      390.09     23.44 o 
   2   7   7       23.77       21.78      4.98 o 
   3   7   7      413.02      349.94     17.91 o 
   4   7   7     1052.32      923.00     29.13 o 
   5   7   7        0.94       -2.54      3.54 o 
   6   7   7      913.09      817.09     27.42 o 
   7   7   7       13.43        9.93      3.63 o 
   8   7   7        8.82        8.91      6.27 o 
   9   7   7       72.67       71.79     10.74 o 
  10   7   7      363.88      351.94     23.33 o 
  11   7   7      321.87      316.93     21.55 o 
  12   7   7      100.63       97.43     11.80 o 
  13   7   7       27.21       31.45      7.20 o 
  14   7   7        0.00        5.40      3.78 o 
  15   7   7        2.76        1.11      3.69 o 
  16   7   7       38.09       33.76      5.91 o 
  17   7   7      104.46       91.85      8.84 o 
  18   7   7       10.09        7.18      2.93 o 
 -16   8   7       60.72       63.24      6.54 o 
 -15   8   7        2.57        6.16      3.84 o 
 -14   8   7        1.64        3.56      3.29 o 
 -13   8   7       10.57       11.63      4.62 o 
 -12   8   7       26.14       14.61      3.84 o 
 -11   8   7       49.83       41.76      8.83 o 
 -10   8   7       34.90       19.01      4.22 o 
  -9   8   7       33.31       33.04      5.04 o 
  -8   8   7       42.44       49.77      5.88 o 
  -7   8   7        1.03        4.83      2.82 o 
  -6   8   7       51.87       59.70      9.50 o 
  -5   8   7       20.54       24.46      6.20 o 
  -4   8   7       42.37       38.42      8.05 o 
  -3   8   7        9.75       10.71      5.22 o 
  -2   8   7     1128.61      960.28     34.76 o 
  -1   8   7      101.55      101.59     11.57 o 
   0   8   7       43.30       35.55      5.43 o 
   1   8   7      252.98      244.84     13.82 o 
   2   8   7      118.59      106.19      8.08 o 
   3   8   7       23.30       13.68      3.39 o 
   4   8   7        4.08       -2.13      3.36 o 
   5   8   7       24.16       15.31      5.26 o 
   6   8   7        6.91        7.69      3.98 o 
   7   8   7       32.09       24.77      4.96 o 
   8   8   7       23.61       23.81      6.75 o 
   9   8   7       46.55       48.46      9.06 o 
  10   8   7      127.82      124.02     13.20 o 
  11   8   7       53.00       53.87      8.54 o 
  12   8   7        0.19        0.88      3.66 o 
  13   8   7      134.51      125.77     11.78 o 
  14   8   7      129.97      126.59     10.87 o 
  15   8   7        0.10        2.26      2.90 o 
  16   8   7       45.93       36.60      4.93 o 
  17   8   7        0.11        1.95      2.04 o 
 -13   9   7      513.10      548.63     17.39 o 
 -12   9   7        6.25        4.24      3.10 o 
 -11   9   7       52.94       56.96      5.12 o 
 -10   9   7       42.10       46.24      3.70 o 
  -9   9   7       45.53       48.15      4.15 o 
  -8   9   7      114.43      105.59     10.90 o 
  -7   9   7       60.04       58.35      8.27 o 
  -6   9   7        2.42       -0.35      3.85 o 
  -5   9   7        4.67       18.23      5.93 o 
  -4   9   7       10.02       14.80      5.46 o 
  -3   9   7       19.54       19.09      5.58 o 
  -2   9   7       31.87       28.40      6.57 o 
  -1   9   7       27.98       16.31      5.22 o 
   0   9   7       17.99       16.93      5.59 o 
   1   9   7       28.77       25.23      6.65 o 
   2   9   7        5.50        8.89      4.52 o 
   3   9   7        1.26        0.55      3.51 o 
   4   9   7      168.70      147.50     12.60 o 
   5   9   7       44.62       47.73      5.65 o 
   6   9   7       37.94       42.38      5.57 o 
   7   9   7       84.22       84.89      6.92 o 
   8   9   7      311.99      306.74     12.43 o 
   9   9   7       89.13       95.52     10.37 o 
  10   9   7       64.86       61.73      8.05 o 
  11   9   7        5.11        5.91      3.29 o 
  12   9   7        0.83        0.40      2.96 o 
  13   9   7       25.16       27.00      3.24 o 
  14   9   7       14.31       14.73      2.91 o 
  -9  10   7       48.12       45.69      5.45 o 
  -8  10   7       47.97       53.61      4.65 o 
  -7  10   7        2.73        5.10      2.28 o 
  -6  10   7       26.61       22.15      3.55 o 
  -5  10   7        9.65       17.69      5.08 o 
  -4  10   7       16.77       17.60      4.59 o 
  -3  10   7        1.30       -0.16      2.97 o 
  -2  10   7        8.51        6.42      4.54 o 
  -1  10   7        0.69        0.33      3.18 o 
   0  10   7      223.29      219.95     13.73 o 
   1  10   7       53.11       67.45      7.78 o 
   2  10   7      611.50      627.83     22.52 o 
   3  10   7        0.08       -0.07      3.28 o 
   4  10   7      355.04      404.09     17.53 o 
   5  10   7      291.31      328.42     15.39 o 
   6  10   7      133.33      130.67      9.64 o 
   7  10   7      146.92      152.56      9.81 o 
   8  10   7        0.27       -0.87      2.41 o 
   9  10   7       61.57       59.40      5.60 o 
  -5  11   7       40.03       53.41      5.49 o 
  -4  11   7       85.85       88.43      7.41 o 
  -3  11   7        0.06        0.32      5.38 o 
  -2  11   7       16.47       11.21      2.35 o 
  -1  11   7       10.29        9.79      2.16 o 
   0  11   7       44.75       32.40      3.08 o 
   1  11   7      122.06      101.39      9.12 o 
   2  11   7      128.87      100.85      7.62 o 
   3  11   7      162.43      143.82      8.30 o 
 -22   0   8       12.14       15.26      3.61 o 
 -21   0   8        4.26        1.59      2.63 o 
 -20   0   8      210.42      208.08     12.61 o 
 -19   0   8       19.73       23.81      4.99 o 
 -18   0   8       28.57       29.13      5.44 o 
 -17   0   8        1.97        9.78      4.96 o 
 -16   0   8      628.61      575.71     24.39 o 
 -15   0   8        4.56        1.92      2.49 o 
 -14   0   8      139.16      129.02      9.50 o 
 -13   0   8        0.08       -1.79      3.61 o 
 -12   0   8       92.17       65.40      7.06 o 
 -11   0   8       37.99       42.99      7.17 o 
 -10   0   8        9.76       10.24      4.93 o 
  -9   0   8      189.63      162.15     13.74 o 
  -8   0   8       93.84      109.27     11.29 o 
  -7   0   8        3.21       -0.11      2.73 o 
  -6   0   8       60.17       42.72      9.86 o 
  -5   0   8       71.63        9.50      9.42 o 
  -4   0   8      139.25      111.29     24.14 o 
  -3   0   8      403.22      342.43     45.03 o 
  -2   0   8      246.53      237.36     39.27 o 
  -1   0   8      870.18      745.09     66.46 o 
   0   0   8     1221.32     1007.18     77.32 o 
   1   0   8      731.75      569.43     58.41 o 
   2   0   8      270.84      256.59     39.50 o 
   3   0   8       45.91       32.89     16.23 o 
   4   0   8     1102.18     1078.77     78.06 o 
   5   0   8      444.22      423.62     38.37 o 
   6   0   8       15.90       -1.37     14.61 o 
   7   0   8      593.39      531.28     47.63 o 
   8   0   8      157.22      133.78     15.13 o 
   9   0   8      239.17      237.53     17.16 o 
  10   0   8       27.79       13.28      6.38 o 
  11   0   8      131.93       78.35     12.68 o 
  12   0   8      312.59      240.01     21.11 o 
  13   0   8       18.60       41.51      9.81 o 
  14   0   8      128.52      100.72     13.65 o 
  15   0   8       21.20       18.52      6.54 o 
  16   0   8     1013.14      962.61     39.64 o 
  17   0   8      401.40      380.43     24.17 o 
  18   0   8        0.53        5.93      4.91 o 
  19   0   8       44.68       39.58      7.30 o 
  20   0   8       41.04       44.83      7.05 o 
  21   0   8       66.27       67.88      7.69 o 
  22   0   8      347.72      383.83     14.40 o 
 -22   1   8      120.25      146.15      5.79 o 
 -21   1   8       45.24       48.32      3.38 o 
 -20   1   8       40.88       40.63      4.12 o 
 -19   1   8       88.74       82.28      6.01 o 
 -18   1   8       68.67       65.23      5.68 o 
 -17   1   8      154.63      147.72      8.50 o 
 -16   1   8        0.01        1.09      2.32 o 
 -15   1   8      597.52      546.65     13.21 o 
 -14   1   8      489.98      403.10     11.62 o 
 -13   1   8       71.53       60.41      4.66 o 
 -12   1   8       70.79       75.83      5.77 o 
 -11   1   8      151.92      138.62      8.92 o 
 -10   1   8       12.38       11.04      3.15 o 
  -9   1   8       84.97      103.21      7.59 o 
  -8   1   8      344.64      359.57     13.84 o 
  -7   1   8        9.35        8.87      4.02 o 
  -6   1   8        1.03        3.16      2.60 o 
  -5   1   8      309.58      317.85     37.81 o 
  -4   1   8      224.86      173.83     34.19 o 
  -3   1   8      700.83      611.06     41.80 o 
  -2   1   8       46.01       64.06     15.42 o 
  -1   1   8       42.57       42.56     12.07 o 
   0   1   8      206.20      151.74     22.18 o 
   1   1   8       49.48       19.33      7.64 o 
   2   1   8       70.81       52.08     13.97 o 
   3   1   8      205.64      164.49     21.76 o 
   4   1   8      169.16      132.15     29.29 o 
   5   1   8      339.81      311.43     15.21 o 
   6   1   8      167.47      172.95     10.93 o 
   7   1   8      114.55      121.73      9.20 o 
   8   1   8       36.11       44.93      6.21 o 
   9   1   8        0.94        4.32      3.22 o 
  10   1   8      776.45      721.84     25.05 o 
  11   1   8       68.84       59.56      7.59 o 
  12   1   8      155.37      110.37     10.34 o 
  13   1   8      294.67      222.94     14.41 o 
  14   1   8      137.82      109.65     10.04 o 
  15   1   8       26.87       28.40      5.61 o 
  16   1   8       22.80       16.33      4.37 o 
  17   1   8      119.74      101.91      8.92 o 
  18   1   8      287.81      282.35     13.91 o 
  19   1   8        6.39        9.59      3.03 o 
  20   1   8      235.93      237.10     10.76 o 
  21   1   8        7.24       10.13      2.38 o 
  22   1   8      332.90      401.58     15.66 o 
 -22   2   8        0.09        2.88      2.20 o 
 -21   2   8       76.21       69.32      3.66 o 
 -20   2   8        2.47        3.27      1.75 o 
 -19   2   8       44.54       45.87      4.35 o 
 -18   2   8      269.48      279.56     10.55 o 
 -17   2   8      403.33      387.52     13.13 o 
 -16   2   8      374.97      329.69     12.42 o 
 -15   2   8       23.26       17.17      3.48 o 
 -14   2   8        9.20        2.67      2.34 o 
 -13   2   8       10.73        7.14      3.03 o 
 -12   2   8        5.30        3.94      2.26 o 
 -11   2   8      189.41      210.39     10.56 o 
 -10   2   8      961.73      992.71     32.49 o 
  -9   2   8      559.06      599.86     17.63 o 
  -8   2   8      774.05      820.96     20.53 o 
  -7   2   8      252.14      229.19     13.21 o 
  -6   2   8      131.97      128.26      7.66 o 
  -5   2   8        2.29       -4.20     19.55 o 
  -4   2   8      445.38      452.16     24.89 o 
  -3   2   8      461.48      486.13     39.93 o 
  -2   2   8      118.37       96.53     27.58 o 
  -1   2   8      269.57      223.30     38.39 o 
   0   2   8       75.10      109.68     27.73 o 
   1   2   8      144.32      148.07     33.09 o 
   2   2   8     1157.43      967.93     79.79 o 
   3   2   8      303.04      270.60     17.45 o 
   4   2   8      614.85      633.64     19.90 o 
   5   2   8      123.35      115.85      8.87 o 
   6   2   8       51.08       51.29      6.15 o 
   7   2   8       34.15       33.07      5.36 o 
   8   2   8      161.30      139.23      9.95 o 
   9   2   8      219.03      228.55     12.74 o 
  10   2   8        4.50        1.98      3.49 o 
  11   2   8      156.48      120.68     10.27 o 
  12   2   8       14.44        7.88      3.17 o 
  13   2   8        1.10       -0.35      3.01 o 
  14   2   8        3.38        5.10      3.36 o 
  15   2   8       27.28       18.65      7.07 o 
  16   2   8        0.37        2.31      4.71 o 
  17   2   8        2.72       -3.59      3.59 o 
  18   2   8        0.12       -0.65      3.22 o 
  19   2   8        0.07        1.51      3.29 o 
  20   2   8      122.58      118.80      6.97 o 
  21   2   8      232.54      255.57     14.53 o 
  22   2   8       36.33       28.79      4.39 o 
 -21   3   8       10.88       20.55      2.82 o 
 -20   3   8       69.97       72.37      3.78 o 
 -19   3   8        0.07       -0.62      1.66 o 
 -18   3   8       10.07        9.27      2.47 o 
 -17   3   8      115.60      115.35      6.69 o 
 -16   3   8       48.19       48.57      4.64 o 
 -15   3   8      211.45      194.14      9.22 o 
 -14   3   8      414.52      380.74     13.21 o 
 -13   3   8        0.14       -1.66      2.36 o 
 -12   3   8        9.88       10.19      2.55 o 
 -11   3   8      214.14      228.71     13.55 o 
 -10   3   8      107.04      103.47      7.81 o 
  -9   3   8      262.94      294.73     12.62 o 
  -8   3   8      118.91      150.97      8.87 o 
  -7   3   8      110.55      113.62     13.03 o 
  -6   3   8      225.84      244.40     12.92 o 
  -5   3   8      382.00      390.55     17.03 o 
  -4   3   8      147.88      134.97      8.55 o 
  -3   3   8     1241.78     1321.54     25.14 o 
  -2   3   8     2241.18     2316.56     66.39 o 
  -1   3   8       19.66        7.62     10.23 o 
   0   3   8        4.10       -4.81      8.63 o 
   1   3   8      486.66      569.07     54.14 o 
   2   3   8      337.04      299.24     23.27 o 
   3   3   8      150.27      148.30      8.07 o 
   4   3   8      293.48      223.89      9.94 o 
   5   3   8       48.34       39.58      4.28 o 
   6   3   8      507.41      482.74     13.78 o 
   7   3   8        5.68        2.13      2.06 o 
   8   3   8       83.46       83.12      6.59 o 
   9   3   8       26.49       25.31      3.97 o 
  10   3   8        0.01       -1.61      2.30 o 
  11   3   8      213.47      205.09     10.37 o 
  12   3   8      193.91      182.98      9.88 o 
  13   3   8        9.56        7.13      2.74 o 
  14   3   8      331.37      322.27     15.44 o 
  15   3   8       70.64       60.43      5.50 o 
  16   3   8      278.80      252.18     10.45 o 
  17   3   8       12.31       14.21      3.92 o 
  18   3   8        6.09        7.54      2.98 o 
  19   3   8       32.91       38.56      4.66 o 
  20   3   8       19.03       15.21      4.11 o 
  21   3   8        1.82        4.29      2.74 o 
 -20   4   8       53.46       48.57      3.71 o 
 -19   4   8       40.29       43.30      3.95 o 
 -18   4   8        0.86        1.50      1.96 o 
 -17   4   8       25.84       24.75      6.69 o 
 -16   4   8       28.52       35.92      3.60 o 
 -15   4   8       12.18       10.58      2.62 o 
 -14   4   8       16.34       14.45      2.52 o 
 -13   4   8        0.71        2.33      1.81 o 
 -12   4   8      189.05      183.49     10.16 o 
 -11   4   8       42.68       38.71      3.89 o 
 -10   4   8      328.06      316.48     10.33 o 
  -9   4   8        5.64        4.02      3.25 o 
  -8   4   8     1498.40     1536.52     44.13 o 
  -7   4   8      254.30      242.52     11.69 o 
  -6   4   8      108.02      103.23      7.78 o 
  -5   4   8       61.42       71.89      6.42 o 
  -4   4   8      103.96      120.30      7.94 o 
  -3   4   8     1738.71     1786.58     30.23 o 
  -2   4   8       14.75       13.08      3.80 o 
  -1   4   8        0.00       -3.67      7.09 o 
   0   4   8       22.71       18.41      3.38 o 
   1   4   8      538.57      476.43     15.52 o 
   2   4   8     1193.39     1169.26     35.17 o 
   3   4   8      259.24      257.57     21.15 o 
   4   4   8     1078.75     1079.90     30.35 o 
   5   4   8      251.17      240.63     11.42 o 
   6   4   8        0.60        1.18      2.25 o 
   7   4   8      366.07      347.18     12.87 o 
   8   4   8        7.65        3.26      2.63 o 
   9   4   8      872.39      866.47     20.48 o 
  10   4   8      396.79      375.62     17.26 o 
  11   4   8        1.74        2.72      2.88 o 
  12   4   8      565.25      566.33     20.98 o 
  13   4   8       17.99       15.11      4.24 o 
  14   4   8       16.14       14.25      5.37 o 
  15   4   8       55.74       59.41      6.63 o 
  16   4   8        3.47        4.85      2.94 o 
  17   4   8       11.86       13.66      3.41 o 
  18   4   8        2.04        4.39      2.67 o 
  19   4   8       31.73       29.93      3.84 o 
  20   4   8        0.15        0.55      2.34 o 
 -20   5   8      127.99      126.16      7.67 o 
 -19   5   8       15.36        5.29      3.42 o 
 -18   5   8        1.84        3.55      3.31 o 
 -17   5   8       75.79       80.33      9.08 o 
 -16   5   8       22.57       19.49      5.41 o 
 -15   5   8       15.31       14.38      5.54 o 
 -14   5   8        7.45       15.17      5.76 o 
 -13   5   8       51.49       38.94      7.33 o 
 -12   5   8       57.14       59.96      9.72 o 
 -11   5   8        0.07        1.51      3.95 o 
 -10   5   8      123.91      121.48      8.23 o 
  -9   5   8        0.01       -1.29      3.00 o 
  -8   5   8      116.28       98.72      9.72 o 
  -7   5   8       91.85      107.73      7.77 o 
  -6   5   8      544.39      566.93     17.80 o 
  -5   5   8      535.64      557.01     17.66 o 
  -4   5   8      181.60      185.51     10.26 o 
  -3   5   8       60.69       59.86      5.89 o 
  -2   5   8       11.66       16.51      5.51 o 
  -1   5   8      561.58      551.45     15.07 o 
   0   5   8      477.18      472.73     27.14 o 
   1   5   8     2539.05     2567.63    105.43 o 
   2   5   8      206.12      199.34     11.28 o 
   3   5   8       99.13      102.67      8.22 o 
   4   5   8      897.08      900.73     32.05 o 
   5   5   8      413.60      427.28     25.29 o 
   6   5   8      500.11      490.02     27.31 o 
   7   5   8       97.39       97.00     12.62 o 
   8   5   8        8.37        4.93      4.21 o 
   9   5   8       18.08       16.59      3.81 o 
  10   5   8      613.93      636.96     24.01 o 
  11   5   8        3.21        3.38      2.88 o 
  12   5   8      270.22      252.01     13.53 o 
  13   5   8       63.03       52.79      8.68 o 
  14   5   8       15.23       18.04      3.97 o 
  15   5   8       42.21       41.95      5.19 o 
  16   5   8       39.04       44.03      5.09 o 
  17   5   8       30.05       29.96      5.80 o 
  18   5   8       27.02       22.24      3.32 o 
  19   5   8        5.28        2.60      2.65 o 
 -18   6   8      219.15      241.24     12.17 o 
 -17   6   8        2.80        5.87      3.46 o 
 -16   6   8       92.84       79.57      8.58 o 
 -15   6   8       33.81       35.16      6.41 o 
 -14   6   8      143.37      157.86     13.16 o 
 -13   6   8        2.42        7.64      4.40 o 
 -12   6   8      175.61      158.01     10.16 o 
 -11   6   8       66.15       59.65      6.60 o 
 -10   6   8       11.32       10.87      6.25 o 
  -9   6   8       38.76       29.55      3.74 o 
  -8   6   8      372.32      363.32     13.60 o 
  -7   6   8      214.26      209.99     11.79 o 
  -6   6   8      407.63      395.22     15.55 o 
  -5   6   8      517.25      489.15     25.54 o 
  -4   6   8      321.37      372.92     22.00 o 
  -3   6   8      142.84       96.13     11.47 o 
  -2   6   8       13.13       11.19      5.59 o 
  -1   6   8       24.61       13.16      5.56 o 
   0   6   8     1574.55     1434.68     32.03 o 
   1   6   8      375.84      300.92     21.79 o 
   2   6   8       34.15       27.25      7.47 o 
   3   6   8      489.69      485.49     27.67 o 
   4   6   8      420.43      390.19     24.83 o 
   5   6   8       89.62       78.60     11.25 o 
   6   6   8        0.78        8.22      4.60 o 
   7   6   8      951.73      926.44     37.63 o 
   8   6   8       24.80       25.32      7.20 o 
   9   6   8      268.41      247.82     19.52 o 
  10   6   8      846.38      830.56     34.94 o 
  11   6   8      118.46      106.74     12.68 o 
  12   6   8       38.68       30.18      6.84 o 
  13   6   8        0.29       -0.79      4.63 o 
  14   6   8       15.70       12.47      4.46 o 
  15   6   8        8.68        5.10      3.66 o 
  16   6   8       19.49       19.32      4.43 o 
  17   6   8       10.76        8.19      3.15 o 
  18   6   8       39.22       46.46      5.51 o 
 -17   7   8      358.91      379.72     13.41 o 
 -16   7   8        3.13        4.91      2.95 o 
 -15   7   8      410.48      404.32     17.21 o 
 -14   7   8       31.19       28.02      5.36 o 
 -13   7   8       41.76       35.31      6.25 o 
 -12   7   8       34.73       25.25      4.90 o 
 -11   7   8      136.26      125.21      8.61 o 
 -10   7   8       46.51       40.24      5.21 o 
  -9   7   8      207.74      188.95     10.60 o 
  -8   7   8        0.57        1.09      2.56 o 
  -7   7   8        1.92        2.40      2.52 o 
  -6   7   8      332.94      279.56     19.29 o 
  -5   7   8      679.71      660.02     29.01 o 
  -4   7   8       21.14        6.14      3.66 o 
  -3   7   8      541.25      519.74     25.88 o 
  -2   7   8       22.68       19.72      6.08 o 
  -1   7   8        3.68       14.03      5.46 o 
   0   7   8       20.72       15.66      4.76 o 
   1   7   8        0.60        3.30      2.97 o 
   2   7   8        9.32       17.81      4.50 o 
   3   7   8       18.78       19.77      6.90 o 
   4   7   8     1556.13     1443.88     46.83 o 
   5   7   8       18.33       15.52      6.29 o 
   6   7   8      371.07      337.48     22.59 o 
   7   7   8        0.04       -4.23      4.23 o 
   8   7   8       81.62       78.52     11.09 o 
   9   7   8      213.18      222.98     17.59 o 
  10   7   8       95.69      104.86     12.05 o 
  11   7   8       39.60       36.80      7.07 o 
  12   7   8       62.23       65.49      9.31 o 
  13   7   8       15.52       14.69      4.55 o 
  14   7   8       19.54       20.36      5.23 o 
  15   7   8        0.96       -2.81      2.81 o 
  16   7   8       20.22       15.99      3.61 o 
  17   7   8        7.34        9.16      2.58 o 
 -14   8   8        0.11       -2.46      2.46 o 
 -13   8   8       27.10       29.47      4.88 o 
 -12   8   8       88.35       88.94      8.30 o 
 -11   8   8        0.07        4.73      2.69 o 
 -10   8   8        3.42        3.52      2.29 o 
  -9   8   8      115.56       98.98     13.07 o 
  -8   8   8       18.77        6.60      4.85 o 
  -7   8   8        2.44        7.01      4.57 o 
  -6   8   8       63.17       69.05      9.78 o 
  -5   8   8        1.33        3.87      5.13 o 
  -4   8   8        2.36        1.33      3.74 o 
  -3   8   8        6.30        3.00      4.36 o 
  -2   8   8       66.88       50.96      8.28 o 
  -1   8   8       85.86       96.88     10.96 o 
   0   8   8       34.14       21.55      5.83 o 
   1   8   8       28.87       35.01      7.17 o 
   2   8   8        3.65        7.09      4.25 o 
   3   8   8      103.88       93.51     10.79 o 
   4   8   8      191.68      192.29     11.42 o 
   5   8   8        0.12        2.57      2.96 o 
   6   8   8       93.39       98.43     12.11 o 
   7   8   8       71.45       73.96     10.18 o 
   8   8   8       38.11       28.76      6.83 o 
   9   8   8       11.36        9.27      4.88 o 
  10   8   8        2.18       -2.13      3.85 o 
  11   8   8       74.32       73.45      8.76 o 
  12   8   8       18.16       17.23      4.61 o 
  13   8   8      105.01      112.84      9.62 o 
  14   8   8       12.72       15.04      3.67 o 
  15   8   8       86.68      100.15      7.05 o 
 -10   9   8       16.10       10.87      3.89 o 
  -9   9   8       41.76       32.99      3.59 o 
  -8   9   8       25.63       22.09      3.94 o 
  -7   9   8        0.70       -1.33      3.51 o 
  -6   9   8        9.46        9.50      4.19 o 
  -5   9   8      126.23      128.73     11.36 o 
  -4   9   8       42.74       43.09      7.16 o 
  -3   9   8      158.97      157.10     12.53 o 
  -2   9   8       82.89       70.93      8.76 o 
  -1   9   8       38.15       43.16      7.32 o 
   0   9   8        8.84        2.13      3.50 o 
   1   9   8      227.41      233.10     15.12 o 
   2   9   8      134.59      134.30     11.37 o 
   3   9   8       74.75       86.92      9.28 o 
   4   9   8       25.71       21.85      5.08 o 
   5   9   8       17.60       14.56      4.36 o 
   6   9   8       47.62       50.60      6.73 o 
   7   9   8        9.01       12.74      3.89 o 
   8   9   8        9.25        5.16      3.22 o 
   9   9   8      120.63      126.85      6.90 o 
  10   9   8       45.81       50.33      5.44 o 
  11   9   8        1.41       -1.62      2.34 o 
  12   9   8       12.09        8.97      2.01 o 
  -7  10   8       48.21       47.73      3.71 o 
  -6  10   8       51.81       38.81      3.63 o 
  -5  10   8       41.29       41.14      4.03 o 
  -4  10   8       43.58       41.30      4.12 o 
  -3  10   8       25.67       43.67      5.97 o 
  -2  10   8        0.66        1.11      3.06 o 
  -1  10   8       13.09        9.40      3.61 o 
   0  10   8        0.35        4.49      2.72 o 
   1  10   8       17.53       25.91      5.11 o 
   2  10   8      403.63      421.11     16.45 o 
   3  10   8       11.29       11.07      3.62 o 
   4  10   8      306.58      316.96     13.63 o 
   5  10   8       15.14       14.72      3.13 o 
   6  10   8      118.02      131.81      8.21 o 
   7  10   8        8.39        4.25      2.19 o 
 -21   1   9        4.85        7.76      2.57 o 
 -20   1   9        5.17        7.68      1.68 o 
 -19   1   9        1.18       -1.98      1.98 o 
 -18   1   9       85.98       89.22      5.80 o 
 -17   1   9        1.08        2.86      2.28 o 
 -16   1   9       23.02       19.53      3.62 o 
 -15   1   9        5.43        3.58      2.93 o 
 -14   1   9       63.30       44.11      6.88 o 
 -13   1   9       87.22       71.07      6.28 o 
 -12   1   9      529.99      478.15     15.93 o 
 -11   1   9       54.43       55.50      5.66 o 
 -10   1   9      768.14      754.63     20.49 o 
  -9   1   9        0.15        0.93      2.27 o 
  -8   1   9      354.04      374.76     14.62 o 
  -7   1   9      125.79      131.26      8.80 o 
  -6   1   9       37.39       30.82      4.71 o 
  -5   1   9        1.65        1.31      2.66 o 
  -4   1   9       49.29       55.03      6.10 o 
  -3   1   9      677.31      658.53     19.14 o 
  -2   1   9      885.89      935.68     23.82 o 
  -1   1   9       16.19       10.51      2.96 o 
   0   1   9      163.08      163.11      8.54 o 
   1   1   9     1656.45     1621.19     34.71 o 
   2   1   9      571.83      537.20     20.67 o 
   3   1   9      120.69      111.43      8.84 o 
   4   1   9       75.74       73.87      8.81 o 
   5   1   9      100.19       92.96      8.52 o 
   6   1   9        0.25        0.52      2.40 o 
   7   1   9        4.27        1.92      6.88 o 
   8   1   9       29.52       16.14      4.90 o 
   9   1   9       35.52       26.10      5.33 o 
  10   1   9        8.32        7.81      3.54 o 
  11   1   9      464.43      404.55     18.73 o 
  12   1   9       51.31       51.01      7.24 o 
  13   1   9      736.56      590.91     41.63 o 
  14   1   9       14.13       14.97      6.46 o 
  15   1   9       25.02       24.31      4.99 o 
  16   1   9      169.80      160.95     10.71 o 
  17   1   9        0.19        3.17      3.24 o 
  18   1   9        0.83        1.56      2.26 o 
  19   1   9        3.71        9.45      3.85 o 
  20   1   9        2.64        2.69      1.70 o 
 -20   2   9        6.21        6.35      1.46 o 
 -19   2   9       37.38       33.65      3.35 o 
 -18   2   9      168.40      170.52      7.36 o 
 -17   2   9        6.19        4.87      2.15 o 
 -16   2   9       63.22       53.06      6.86 o 
 -15   2   9       35.57       27.34      3.96 o 
 -14   2   9      166.83      143.80      8.82 o 
 -13   2   9       48.81       38.29      4.75 o 
 -12   2   9       15.82       16.56      3.44 o 
 -11   2   9        5.81        6.95      2.41 o 
 -10   2   9        5.81        3.65      2.07 o 
  -9   2   9      663.78      692.69     25.48 o 
  -8   2   9       31.85       36.46      4.75 o 
  -7   2   9      411.16      433.82     16.15 o 
  -6   2   9      161.63      169.73     10.42 o 
  -5   2   9       21.64       32.57      4.52 o 
  -4   2   9      182.61      200.06     15.87 o 
  -3   2   9      246.68      263.48     12.42 o 
  -2   2   9      240.55      255.83     11.83 o 
  -1   2   9      952.36      984.24     30.07 o 
   0   2   9     1187.35     1188.19     46.28 o 
   1   2   9      158.45      166.25     10.20 o 
   2   2   9      519.48      450.10     37.35 o 
   3   2   9       12.95       20.79      6.23 o 
   4   2   9      250.61      230.54     13.55 o 
   5   2   9      143.70      128.93     14.89 o 
   6   2   9       21.08       22.92      5.02 o 
   7   2   9      109.23      104.68      9.47 o 
   8   2   9       87.38       86.70      9.03 o 
   9   2   9       36.82       34.76      6.29 o 
  10   2   9       56.02       41.97      6.49 o 
  11   2   9       21.81       10.21      3.77 o 
  12   2   9        6.89        4.80      3.45 o 
  13   2   9        6.21        8.17      3.33 o 
  14   2   9        7.12       12.08      3.64 o 
  15   2   9        8.46        4.02      3.37 o 
  16   2   9       80.67       67.59      6.77 o 
  17   2   9        0.83        4.38      3.87 o 
  18   2   9       71.85       57.99      5.40 o 
  19   2   9        5.09       10.85      2.30 o 
  20   2   9      483.75      577.82     19.76 o 
 -20   3   9       13.85        4.38      2.51 o 
 -19   3   9       58.97       57.39      8.86 o 
 -18   3   9        1.45        2.32      1.51 o 
 -17   3   9        0.01       -0.38      1.91 o 
 -16   3   9        0.30       -1.17      1.81 o 
 -15   3   9        2.69        1.94      2.02 o 
 -14   3   9       32.19       31.38      3.79 o 
 -13   3   9       59.05       49.04      4.98 o 
 -12   3   9        1.69        1.40      1.92 o 
 -11   3   9       63.98       53.12      7.92 o 
 -10   3   9      164.79      170.67     14.10 o 
  -9   3   9       13.61       18.90      5.56 o 
  -8   3   9      683.02      659.14     27.29 o 
  -7   3   9      149.11      156.01     13.60 o 
  -6   3   9     1346.76     1344.98     39.79 o 
  -5   3   9      121.25      110.82     11.91 o 
  -4   3   9      328.43      337.27     20.21 o 
  -3   3   9      117.77      112.64     11.96 o 
  -2   3   9        1.55       -1.31      4.93 o 
  -1   3   9       35.01       39.55     10.07 o 
   0   3   9      228.90      214.53     16.79 o 
   1   3   9       13.93        6.50      4.12 o 
   2   3   9     4421.60     4573.04     53.93 o 
   3   3   9      438.72      461.52     17.26 o 
   4   3   9     2073.70     2136.21     37.33 o 
   5   3   9      280.23      287.73     11.58 o 
   6   3   9     1050.92     1093.90     29.88 o 
   7   3   9       40.24       39.04      4.71 o 
   8   3   9       16.41        9.31      4.32 o 
   9   3   9      606.41      578.77     17.26 o 
  10   3   9       33.21       26.74      3.78 o 
  11   3   9        0.87        1.06      2.22 o 
  12   3   9        1.53       -2.42      2.42 o 
  13   3   9        0.85       -0.50      2.19 o 
  14   3   9      141.27      116.38      7.66 o 
  15   3   9      104.13       93.75      7.57 o 
  16   3   9        4.72        6.91      2.47 o 
  17   3   9        8.48        6.96      4.10 o 
  18   3   9        0.11       -1.00      3.59 o 
  19   3   9      220.80      264.68     14.13 o 
  20   3   9        0.33       -1.53      1.91 o 
 -19   4   9        0.11        3.93      2.58 o 
 -18   4   9       83.55       77.36      4.53 o 
 -17   4   9       16.62       12.56      5.54 o 
 -16   4   9       18.15       23.99      2.40 o 
 -15   4   9       47.06       45.33      3.84 o 
 -14   4   9        5.81        7.30      1.96 o 
 -13   4   9        6.79        7.84      2.07 o 
 -12   4   9       32.32       29.89      3.80 o 
 -11   4   9        1.76       -1.03      1.90 o 
 -10   4   9      153.29      138.48      6.67 o 
  -9   4   9       82.08       67.22      6.13 o 
  -8   4   9       93.15      101.03      7.50 o 
  -7   4   9      226.95      235.95     32.73 o 
  -6   4   9       46.66       51.11      5.57 o 
  -5   4   9      849.74      836.07     31.38 o 
  -4   4   9      307.08      323.37     13.65 o 
  -3   4   9       32.17       24.72      6.25 o 
  -2   4   9       59.62       65.72      6.19 o 
  -1   4   9      215.08      210.97     11.19 o 
   0   4   9        0.44        0.56      3.14 o 
   1   4   9       40.36       36.08      4.91 o 
   2   4   9      137.15      138.21      9.64 o 
   3   4   9      238.13      227.34     13.93 o 
   4   4   9     1509.32     1593.78     61.86 o 
   5   4   9      735.03      772.27     22.79 o 
   6   4   9      611.72      633.01     20.87 o 
   7   4   9      181.39      197.33     11.87 o 
   8   4   9      589.53      595.77     20.56 o 
   9   4   9        6.90       14.44      3.90 o 
  10   4   9      442.88      463.00     17.21 o 
  11   4   9       59.35       60.19      5.18 o 
  12   4   9        9.60        6.39      5.23 o 
  13   4   9      213.10      206.43     11.46 o 
  14   4   9      217.44      235.81     11.80 o 
  15   4   9        0.17       -0.04      2.21 o 
  16   4   9      141.34      131.12      7.80 o 
  17   4   9      113.29      108.97      6.39 o 
  18   4   9       20.60       30.37      5.06 o 
  19   4   9       27.87       29.70      4.24 o 
 -18   5   9       55.53       57.09      5.88 o 
 -17   5   9       17.22       23.58      4.75 o 
 -16   5   9       12.64       10.63      3.98 o 
 -15   5   9       26.95       26.46      5.94 o 
 -14   5   9        3.03       -0.70      3.81 o 
 -13   5   9       33.12       27.17      6.22 o 
 -12   5   9      391.49      383.43     20.12 o 
 -11   5   9       87.10       93.74      6.72 o 
 -10   5   9      385.08      378.08     23.53 o 
  -9   5   9      108.13      102.14      7.39 o 
  -8   5   9      120.46      116.58      7.90 o 
  -7   5   9      237.68      218.93     11.46 o 
  -6   5   9        0.28        0.24      2.21 o 
  -5   5   9      657.56      657.55     18.90 o 
  -4   5   9        1.78        1.32      2.24 o 
  -3   5   9      138.27      123.10      8.50 o 
  -2   5   9        8.44       14.09      3.20 o 
  -1   5   9      533.53      530.68     17.27 o 
   0   5   9      697.71      674.30     31.04 o 
   1   5   9      293.70      295.31     13.75 o 
   2   5   9     1116.98     1154.71     52.13 o 
   3   5   9      414.83      383.95     15.65 o 
   4   5   9      376.51      378.74     15.55 o 
   5   5   9     1987.41     2039.20     35.93 o 
   6   5   9      356.35      364.74     15.36 o 
   7   5   9       55.27       45.85      8.63 o 
   8   5   9       11.14        9.01      5.15 o 
   9   5   9        4.23        3.36      2.94 o 
  10   5   9       60.88       65.54      6.70 o 
  11   5   9        6.82        8.20      2.75 o 
  12   5   9       41.16       38.79      5.05 o 
  13   5   9        4.38        4.96      3.79 o 
  14   5   9       63.00       61.70      5.68 o 
  15   5   9       18.50       24.98      3.88 o 
  16   5   9      134.96      132.66      6.84 o 
  17   5   9        6.39        7.44      1.79 o 
 -16   6   9       39.21       32.48      4.86 o 
 -15   6   9       97.88      100.42      8.50 o 
 -14   6   9        0.20        2.90      3.21 o 
 -13   6   9       26.41       32.42      6.07 o 
 -12   6   9       13.76       12.24      3.43 o 
 -11   6   9        1.23        3.79      3.04 o 
 -10   6   9      286.87      265.63     15.26 o 
  -9   6   9        3.47        7.36      2.18 o 
  -8   6   9       10.00       11.30      2.33 o 
  -7   6   9      140.11      147.74      6.85 o 
  -6   6   9        3.87        3.42      2.05 o 
  -5   6   9      255.73      273.10     11.48 o 
  -4   6   9      112.81      127.72     12.30 o 
  -3   6   9      235.04      237.86     22.25 o 
  -2   6   9       52.19       44.63      7.79 o 
  -1   6   9       44.54       39.35      8.09 o 
   0   6   9      470.78      431.62     22.97 o 
   1   6   9      502.25      513.67     25.18 o 
   2   6   9       16.61       13.03      6.48 o 
   3   6   9       28.72       26.11      6.52 o 
   4   6   9       46.99       42.81      8.20 o 
   5   6   9        3.06        2.17      3.80 o 
   6   6   9        0.54        0.55      3.85 o 
   7   6   9      682.49      700.96     31.10 o 
   8   6   9       12.16        8.23      5.12 o 
   9   6   9       87.35       96.24     11.54 o 
  10   6   9      675.25      741.02     30.00 o 
  11   6   9        0.03       -1.82      3.14 o 
  12   6   9      133.49      147.39     12.85 o 
  13   6   9        0.60       -1.99      3.73 o 
  14   6   9       11.51       11.40      4.10 o 
  15   6   9       35.65       39.14      5.44 o 
  16   6   9       88.41       87.73      6.95 o 
 -14   7   9       72.98       66.09      6.09 o 
 -13   7   9        7.09        7.23      3.17 o 
 -12   7   9       48.28       46.58      6.03 o 
 -11   7   9       25.09       28.52      3.79 o 
 -10   7   9      119.87      149.36      8.24 o 
  -9   7   9       37.58       37.52      4.63 o 
  -8   7   9       15.41       17.28      5.51 o 
  -7   7   9       35.38       28.25      6.40 o 
  -6   7   9       74.63       67.32      9.57 o 
  -5   7   9        2.29        1.74      3.94 o 
  -4   7   9       52.29       45.47      7.89 o 
  -3   7   9      109.06      112.30     11.50 o 
  -2   7   9       66.79       63.75      8.83 o 
  -1   7   9      488.91      488.40     23.77 o 
   0   7   9       44.63       38.86      7.71 o 
   1   7   9        3.84       -2.06      4.36 o 
   2   7   9        1.18        2.29      3.66 o 
   3   7   9       38.49       35.44      7.08 o 
   4   7   9      331.79      345.06     14.68 o 
   5   7   9       21.44       22.73      6.83 o 
   6   7   9      253.48      289.02     19.63 o 
   7   7   9      178.41      167.03     14.53 o 
   8   7   9        0.05        0.83      3.15 o 
   9   7   9      292.86      314.21     18.91 o 
  10   7   9      160.68      164.18     13.29 o 
  11   7   9       52.17       46.71      6.98 o 
  12   7   9       14.64       11.56      3.67 o 
  13   7   9      187.97      213.01     12.68 o 
  14   7   9       63.71       68.51      6.49 o 
 -10   8   9        2.11        0.84      3.09 o 
  -9   8   9       72.65       71.69      8.42 o 
  -8   8   9        3.55        5.53      3.82 o 
  -7   8   9        4.25       12.10      4.33 o 
  -6   8   9        3.42       -0.26      3.08 o 
  -5   8   9        3.90        7.97      4.05 o 
  -4   8   9       40.66       45.42      7.45 o 
  -3   8   9        3.23        1.63      3.62 o 
  -2   8   9       38.10       40.12      7.28 o 
  -1   8   9       10.12       10.32      4.03 o 
   0   8   9       17.25       14.12      4.58 o 
   1   8   9      749.62      721.66     26.90 o 
   2   8   9        1.92       11.83      4.92 o 
   3   8   9      199.75      234.12     15.23 o 
   4   8   9      234.19      243.08     15.20 o 
   5   8   9       23.02       21.30      5.26 o 
   6   8   9       20.65       16.53      5.00 o 
   7   8   9        6.08        8.44      4.09 o 
   8   8   9      138.34      134.38      7.75 o 
   9   8   9        1.30        4.33      2.16 o 
  10   8   9       63.04       61.96      4.91 o 
  11   8   9        7.29        8.76      2.21 o 
  12   8   9        0.48        2.36      2.17 o 
  -8   9   9        1.80        1.29      2.29 o 
  -7   9   9       20.71       19.72      2.72 o 
  -6   9   9       28.00       20.97      4.54 o 
  -5   9   9      200.57      177.30     11.61 o 
  -4   9   9       40.77       39.51      6.13 o 
  -3   9   9       79.19       98.09      8.86 o 
  -2   9   9      392.93      456.83     18.71 o 
  -1   9   9      123.72      158.43     11.25 o 
   0   9   9       57.99       60.06      7.30 o 
   1   9   9        1.59       -3.25      3.25 o 
   2   9   9        0.06        5.12      3.64 o 
   3   9   9        1.69        4.34      3.23 o 
   4   9   9      123.80      127.34      9.65 o 
   5   9   9       14.02       16.56      4.13 o 
   6   9   9      263.62      334.35     14.16 o 
   7   9   9       25.09       23.82      3.73 o 
   8   9   9        1.08        0.92      2.26 o 
   9   9   9      199.68      199.98      9.20 o 
  -2  10   9       42.92       50.94      6.42 o 
  -1  10   9      113.76      109.99      6.94 o 
   0  10   9      146.97      194.49      9.01 o 
   1  10   9       42.58       42.92      4.28 o 
   2  10   9      113.30      127.67      7.11 o 
 -19   0  10        1.10        1.31      2.10 o 
 -18   0  10        0.57        4.22      2.44 o 
 -17   0  10        0.34        7.00      2.98 o 
 -16   0  10      127.93      113.48      8.98 o 
 -15   0  10      110.94      109.79      9.44 o 
 -14   0  10      409.18      356.61     17.41 o 
 -12   0  10      390.57      339.98     18.24 o 
 -11   0  10      106.87      104.97     10.43 o 
 -10   0  10        0.14       -2.86      2.86 o 
  -9   0  10       47.07       41.18      7.29 o 
  -8   0  10      883.58      894.16     32.00 o 
  -7   0  10       55.29       39.27      7.38 o 
  -6   0  10     2030.85     2115.91     49.97 o 
  -5   0  10       58.54       67.63      9.79 o 
  -4   0  10      115.75      114.73     12.16 o 
  -3   0  10     2634.84     2658.08     58.27 o 
  -2   0  10       50.15       42.47      7.65 o 
  -1   0  10      191.32      198.16     16.23 o 
   0   0  10      967.07      916.22     35.13 o 
   1   0  10      185.59      161.09     14.99 o 
   2   0  10       44.01       42.65      8.48 o 
   3   0  10      146.85      134.01     15.41 o 
   4   0  10        0.59       -5.06      5.06 o 
   5   0  10        3.63        1.96      4.31 o 
   6   0  10        2.50       -4.23      4.23 o 
   7   0  10        0.13        0.25      4.41 o 
   8   0  10      219.26      187.84     18.36 o 
   9   0  10      309.77      271.48     21.63 o 
  10   0  10        3.28        3.88      4.91 o 
  11   0  10        0.22       -2.17      4.50 o 
  12   0  10      151.80      189.48     17.40 o 
  13   0  10       37.40       26.81      7.50 o 
  14   0  10        7.59        0.82      3.70 o 
  15   0  10       16.07        7.68      3.64 o 
  16   0  10       54.19       61.74      8.57 o 
  17   0  10        2.35        3.48      2.97 o 
  18   0  10        9.15        3.87      3.24 o 
  19   0  10      324.15      331.80     12.91 o 
 -19   1  10       24.15       27.22      2.04 o 
 -18   1  10      103.20      110.74      5.19 o 
 -17   1  10       29.01       27.61      3.13 o 
 -16   1  10       13.18       12.41      2.73 o 
 -15   1  10       21.54       24.45      3.50 o 
 -14   1  10       42.10       35.72      4.28 o 
 -13   1  10        0.05       -0.89      2.04 o 
 -12   1  10      133.46      116.25      7.70 o 
 -11   1  10       19.87       16.85      3.31 o 
 -10   1  10      201.09      200.87     10.27 o 
  -9   1  10      277.44      293.05     12.52 o 
  -8   1  10      147.04      148.21      9.15 o 
  -7   1  10       82.61       84.04      7.21 o 
  -6   1  10      140.06      164.62     10.01 o 
  -5   1  10       55.11       58.01      6.31 o 
  -4   1  10        7.73       13.75      3.25 o 
  -3   1  10      752.77      760.75     34.55 o 
  -2   1  10       59.11       44.40      7.48 o 
  -1   1  10      629.84      626.77     20.19 o 
   0   1  10     1983.79     2064.38     91.52 o 
   1   1  10      288.46      284.57     13.98 o 
   2   1  10      162.26      158.16      8.85 o 
   3   1  10       90.73       83.61     12.34 o 
   4   1  10        2.88        2.21      3.02 o 
   5   1  10      320.53      319.53     16.50 o 
   6   1  10      159.11      146.29     11.32 o 
   7   1  10      218.56      197.83     13.04 o 
   8   1  10       38.68       35.35      5.76 o 
   9   1  10       62.67       64.05      7.67 o 
  10   1  10        6.92        6.07      5.33 o 
  11   1  10       12.49       18.75      4.37 o 
  12   1  10      214.46      188.82     12.12 o 
  13   1  10      119.89      123.17      9.67 o 
  14   1  10        0.05       -2.23      2.88 o 
  15   1  10        4.23        2.61      2.27 o 
  16   1  10       38.35       36.32      4.52 o 
  17   1  10       20.30       21.01      3.60 o 
  18   1  10        7.63        6.36      1.84 o 
  19   1  10      136.81      162.26      9.44 o 
 -18   2  10        4.35        1.92      1.24 o 
 -17   2  10       34.50       27.68      3.37 o 
 -16   2  10       14.51       19.83      2.81 o 
 -15   2  10       72.35       60.10      4.77 o 
 -14   2  10       59.65       55.99      5.89 o 
 -13   2  10       45.19       26.92      3.75 o 
 -12   2  10       33.42       34.55      4.44 o 
 -11   2  10        4.56        6.38      2.22 o 
 -10   2  10       18.02       18.47      3.71 o 
  -9   2  10       88.55       77.08      6.47 o 
  -8   2  10       28.86       30.95      4.43 o 
  -7   2  10      283.02      267.96     13.72 o 
  -6   2  10      102.72       94.95      8.44 o 
  -5   2  10      647.78      670.31     36.17 o 
  -4   2  10      704.76      706.11     45.85 o 
  -3   2  10      462.57      502.70     45.09 o 
  -2   2  10      308.83      289.72     14.52 o 
  -1   2  10      705.56      748.63     70.72 o 
   0   2  10        0.08       -0.36      2.58 o 
   1   2  10      118.30      118.91      8.84 o 
   2   2  10     2496.97     2508.21    177.21 o 
   3   2  10      703.11      696.02     18.12 o 
   4   2  10        0.10        0.94      4.63 o 
   5   2  10      212.01      185.61     12.38 o 
   6   2  10     1277.11     1244.41     31.62 o 
   7   2  10      235.76      215.99     13.39 o 
   8   2  10       25.41       13.22      5.08 o 
   9   2  10      266.86      250.53     14.32 o 
  10   2  10       19.42       10.06      4.33 o 
  11   2  10      277.97      257.75     14.09 o 
  12   2  10       36.76       30.11      5.39 o 
  13   2  10      101.79       70.30      7.05 o 
  14   2  10      198.53      159.10      9.84 o 
  15   2  10       84.73       77.07      6.63 o 
  16   2  10        9.32        6.26      2.69 o 
  17   2  10        2.46        2.76      1.94 o 
  18   2  10       20.00       17.64      3.97 o 
 -18   3  10       75.20       81.58      6.66 o 
 -17   3  10       11.68        8.77      1.57 o 
 -16   3  10        6.16        7.98      1.88 o 
 -15   3  10        4.21        6.95      1.95 o 
 -14   3  10        2.60        1.41      2.72 o 
 -13   3  10        4.63        0.07      2.65 o 
 -12   3  10      169.43      153.61      7.95 o 
 -11   3  10      114.79       99.15      6.68 o 
 -10   3  10        9.35       15.46      4.86 o 
  -9   3  10       55.96       50.48      7.69 o 
  -8   3  10       49.79       47.54      7.75 o 
  -7   3  10      451.11      436.01     22.09 o 
  -6   3  10       27.88       33.86      6.68 o 
  -5   3  10       79.94       69.87      9.32 o 
  -4   3  10       13.47        9.81      3.71 o 
  -3   3  10       83.74       70.50      9.47 o 
  -2   3  10     1324.90     1258.09     39.40 o 
  -1   3  10       79.44       78.02     10.40 o 
   0   3  10      384.20      348.77     21.27 o 
   1   3  10      456.24      452.58     24.58 o 
   2   3  10        6.27        4.21      3.13 o 
   3   3  10      431.27      417.74     17.19 o 
   4   3  10      378.48      428.20     22.38 o 
   5   3  10     1062.46     1159.95    103.80 o 
   6   3  10      126.86      123.87     14.44 o 
   7   3  10       44.82       37.89      8.17 o 
   8   3  10      221.57      229.54     18.90 o 
   9   3  10      796.84      812.67     23.98 o 
  10   3  10      227.90      226.95     12.65 o 
  11   3  10      232.40      222.69     12.03 o 
  12   3  10       13.21       15.58      3.19 o 
  13   3  10      136.10      115.01      8.23 o 
  14   3  10        5.44        4.10      3.43 o 
  15   3  10      101.74      123.76     11.57 o 
  16   3  10       29.91       28.84      5.67 o 
  17   3  10        2.19        0.64      2.62 o 
  18   3  10        3.33        6.87      2.46 o 
 -17   4  10       27.64       41.11      4.84 o 
 -16   4  10        3.25        8.39      3.64 o 
 -15   4  10        0.04        0.67      1.67 o 
 -14   4  10        6.94        5.56      1.48 o 
 -13   4  10        5.38        4.70      1.88 o 
 -12   4  10      277.80      258.98     21.41 o 
 -11   4  10       81.64       73.27      5.18 o 
 -10   4  10        6.79        6.37      1.95 o 
  -9   4  10       59.31       61.79      5.59 o 
  -8   4  10       44.60       32.23      5.95 o 
  -7   4  10        0.00        3.04      2.53 o 
  -6   4  10      248.45      272.82     11.57 o 
  -5   4  10        1.87        1.58      2.22 o 
  -4   4  10        1.86       -0.15      2.37 o 
  -3   4  10       68.15       68.89      9.97 o 
  -2   4  10      109.12      116.37      8.12 o 
  -1   4  10       73.19       72.91      6.54 o 
   0   4  10      114.47      112.79      8.05 o 
   1   4  10       48.35       45.80      5.42 o 
   2   4  10      194.28      197.81     10.87 o 
   3   4  10       25.11       19.29      5.97 o 
   4   4  10      800.73      837.20     30.88 o 
   5   4  10       10.12       12.72      2.55 o 
   6   4  10      328.76      319.87     17.46 o 
   7   4  10       56.67       58.36      6.23 o 
   8   4  10       74.70       76.05      6.89 o 
   9   4  10        0.02        3.08      2.69 o 
  10   4  10        3.78        5.75      3.11 o 
  11   4  10        8.29        9.23      2.75 o 
  12   4  10        9.52        2.82      3.29 o 
  13   4  10       14.05       20.55      5.39 o 
  14   4  10       16.74       12.76      4.12 o 
  15   4  10       74.50       72.89      7.67 o 
  16   4  10       93.38       88.85      8.50 o 
 -16   5  10       33.57       27.41      3.88 o 
 -15   5  10        5.62        4.95      2.93 o 
 -14   5  10       93.86       94.71      8.22 o 
 -13   5  10        1.61       -2.28      3.13 o 
 -12   5  10        0.84       -2.86      3.36 o 
 -11   5  10        1.35       -3.67      3.67 o 
 -10   5  10      107.36      114.05      5.66 o 
  -9   5  10        4.11        1.31      1.86 o 
  -8   5  10        3.10        1.76      1.81 o 
  -7   5  10        6.41        8.03      2.32 o 
  -6   5  10        2.30        6.17      2.54 o 
  -5   5  10      199.61      202.85      9.91 o 
  -4   5  10      120.55      139.22      8.44 o 
  -3   5  10      132.53      124.44      7.99 o 
  -2   5  10       33.02       30.69      4.31 o 
  -1   5  10        9.95        9.09      4.41 o 
   0   5  10       50.62       45.40      5.17 o 
   1   5  10       43.63       44.51      4.88 o 
   2   5  10       13.07       17.48      3.83 o 
   3   5  10      200.08      216.27     11.44 o 
   4   5  10      261.75      264.55     16.61 o 
   5   5  10       38.09       37.56      4.79 o 
   6   5  10        0.21        2.54      2.20 o 
   7   5  10      209.69      237.42     11.36 o 
   8   5  10       18.24       17.85      3.44 o 
   9   5  10        0.13        0.50      4.67 o 
  10   5  10       29.15       27.89      7.79 o 
  11   5  10      346.40      401.07     13.07 o 
  12   5  10      113.80      114.29      5.29 o 
  13   5  10      260.91      277.65      8.90 o 
  14   5  10       20.22       14.23      3.93 o 
 -13   6  10       79.36       77.94      6.71 o 
 -12   6  10       10.70        4.94      2.80 o 
 -11   6  10        3.19       -1.32      2.42 o 
 -10   6  10      122.54      119.83      6.78 o 
  -9   6  10      124.24      121.67      6.95 o 
  -8   6  10       11.60       13.07      2.73 o 
  -7   6  10      148.99      154.61      7.55 o 
  -6   6  10        1.42        2.07      1.86 o 
  -5   6  10       10.70       10.33      2.91 o 
  -4   6  10       32.80       51.78      4.85 o 
  -3   6  10        5.83        8.02      2.58 o 
  -2   6  10        2.41        1.39      2.11 o 
  -1   6  10       44.12       57.27      6.01 o 
   0   6  10       87.23       96.89      6.60 o 
   1   6  10       72.47       61.75      8.56 o 
   2   6  10       24.76       21.87      5.84 o 
   3   6  10      388.97      352.54     19.26 o 
   4   6  10       44.73       41.10      7.02 o 
   5   6  10       25.12       23.95      5.72 o 
   6   6  10       58.11       62.69      8.92 o 
   7   6  10        0.00       -2.57      4.03 o 
   8   6  10       82.09       85.55      9.55 o 
   9   6  10        0.68        3.90      2.95 o 
  10   6  10      133.66      151.35     11.56 o 
  11   6  10      417.51      471.67     18.91 o 
  12   6  10      248.26      253.08     12.87 o 
  13   6  10       33.07       32.22      4.26 o 
  -9   7  10       43.58       22.91      4.20 o 
  -8   7  10       23.73       26.92      5.21 o 
  -7   7  10       25.28       23.62      5.20 o 
  -6   7  10       36.89       34.45      6.08 o 
  -5   7  10       32.93       24.04      5.61 o 
  -4   7  10        2.37        5.37      3.72 o 
  -3   7  10      141.64      125.18     11.10 o 
  -2   7  10        0.15       -1.57      3.58 o 
  -1   7  10      377.14      418.92     19.97 o 
   0   7  10      272.91      307.14     17.11 o 
   1   7  10      180.87      192.74     13.55 o 
   2   7  10        1.40        1.30      3.22 o 
   3   7  10       45.49       44.92      6.98 o 
   4   7  10       55.00       41.51      6.35 o 
   5   7  10       46.76       51.67      7.25 o 
   6   7  10      354.80      376.75     17.80 o 
   7   7  10      703.29      720.49     23.87 o 
   8   7  10        6.31        1.19      2.80 o 
   9   7  10        0.29       -1.81      3.14 o 
  10   7  10       18.36       19.62      4.31 o 
  11   7  10        3.34        2.86      2.57 o 
  12   7  10       12.41       15.85      3.30 o 
  -8   8  10       31.77       35.20      4.90 o 
  -7   8  10       24.25       18.58      3.93 o 
  -6   8  10       10.30       10.08      3.94 o 
  -5   8  10        8.34        9.20      3.89 o 
  -4   8  10        0.54        3.14      3.29 o 
  -3   8  10       74.27       77.60      7.89 o 
  -2   8  10       66.62       55.48      7.06 o 
  -1   8  10       97.44      120.03      9.85 o 
   0   8  10      484.58      542.57     20.15 o 
   1   8  10       58.35       61.26      7.27 o 
   2   8  10      189.01      207.37     12.53 o 
   3   8  10      292.25      350.89     15.95 o 
   4   8  10       29.84       33.35      5.46 o 
   5   8  10      108.02      117.47      8.94 o 
   6   8  10       84.87       95.99      7.90 o 
   7   8  10      217.09      244.54     11.95 o 
   8   8  10       79.23       97.36      7.27 o 
   9   8  10       37.41       43.41      4.57 o 
  -4   9  10        9.40        8.10      2.89 o 
  -3   9  10       47.10       62.77      5.45 o 
  -2   9  10      224.34      259.20     10.84 o 
  -1   9  10       25.08       24.58      3.53 o 
   0   9  10      155.86      180.81      9.29 o 
   1   9  10       45.41       56.37      5.40 o 
   2   9  10        5.57        9.76      2.86 o 
   3   9  10      115.25      141.80      8.05 o 
   4   9  10        0.04        5.86      2.17 o 
 -17   1  11        0.03       -1.13      1.13 o 
 -16   1  11       29.52       29.64      2.73 o 
 -15   1  11        0.51        1.00      1.57 o 
 -14   1  11       34.84       38.08      3.68 o 
 -13   1  11       38.05       31.27      3.79 o 
 -12   1  11       89.38       87.11      6.00 o 
 -11   1  11       28.22       20.92      3.31 o 
 -10   1  11       11.87        6.07      4.06 o 
  -9   1  11        1.79        2.88      2.33 o 
  -8   1  11        0.03       -1.50      2.08 o 
  -7   1  11        3.47        1.98      2.35 o 
  -6   1  11      327.45      341.15     13.61 o 
  -5   1  11        3.41        4.68      2.29 o 
  -4   1  11        8.79        9.69      3.32 o 
  -3   1  11      385.69      446.20     22.36 o 
  -2   1  11       68.62       73.36      6.86 o 
  -1   1  11      595.23      613.85     33.99 o 
   0   1  11      348.00      362.94     15.06 o 
   1   1  11      160.62      160.39     10.32 o 
   2   1  11      126.23      124.18      9.15 o 
   3   1  11      214.68      216.56     12.20 o 
   4   1  11        0.23        0.86      3.06 o 
   5   1  11      122.38      134.96      8.56 o 
   6   1  11      258.78      246.84     19.82 o 
   7   1  11       68.96       69.88     10.87 o 
   8   1  11       23.70       17.77      4.48 o 
   9   1  11      178.60      165.53     11.24 o 
  10   1  11       40.28       40.59      6.89 o 
  11   1  11       20.93       18.53      4.32 o 
  12   1  11        4.61        2.84      2.54 o 
  13   1  11       15.02       12.24      3.53 o 
  14   1  11        4.69        4.29      2.43 o 
  15   1  11       65.96       72.78      8.09 o 
  16   1  11        0.00        1.16      2.58 o 
  17   1  11        1.46        2.81      1.83 o 
 -16   2  11        3.36        2.41      1.25 o 
 -15   2  11       25.85       21.07      2.48 o 
 -14   2  11       84.70       75.02      4.52 o 
 -13   2  11       36.54       31.94      3.36 o 
 -12   2  11      266.33      267.66      9.67 o 
 -11   2  11      217.27      206.80     11.90 o 
 -10   2  11      359.88      390.21     13.76 o 
  -9   2  11        6.09       -0.91      1.91 o 
  -8   2  11      436.15      458.37     16.84 o 
  -7   2  11       29.03       34.19      5.73 o 
  -6   2  11        0.99        4.45      3.04 o 
  -5   2  11      115.65      123.86      8.11 o 
  -4   2  11       17.99       22.65      3.95 o 
  -3   2  11       59.15       58.09      5.92 o 
  -2   2  11      566.62      624.98     18.68 o 
  -1   2  11      144.64      156.87     10.41 o 
   0   2  11       61.99       61.84      6.13 o 
   1   2  11       66.82       67.54      6.54 o 
   2   2  11       70.83       70.97      8.73 o 
   3   2  11      632.81      692.90     54.55 o 
   4   2  11      252.11      259.90     15.99 o 
   5   2  11      108.15      123.12      8.93 o 
   6   2  11      662.51      686.90     23.06 o 
   7   2  11      160.95      171.17     12.24 o 
   8   2  11        2.45        4.76      3.68 o 
   9   2  11       21.50       29.07      7.00 o 
  10   2  11       75.15       65.18      9.84 o 
  11   2  11       10.96       15.08      5.34 o 
  12   2  11        0.00        1.16      4.06 o 
  13   2  11       31.71       36.97      6.89 o 
  14   2  11       61.34       60.33      7.64 o 
  15   2  11       51.88       54.15      6.69 o 
  16   2  11        3.26        3.87      1.52 o 
 -15   3  11       35.04       27.97      2.78 o 
 -14   3  11        6.03        7.22      1.77 o 
 -13   3  11       54.07       56.52      3.78 o 
 -12   3  11        8.11        9.72      2.27 o 
 -11   3  11      184.03      172.59      7.57 o 
 -10   3  11       21.89       31.19      3.63 o 
  -9   3  11      694.21      746.59     25.20 o 
  -8   3  11      526.43      523.13     21.51 o 
  -7   3  11      546.79      609.75     24.09 o 
  -6   3  11      122.53      121.88     11.26 o 
  -5   3  11        0.25        0.65      3.01 o 
  -4   3  11      228.16      223.98     15.49 o 
  -3   3  11        0.38       -3.72      3.72 o 
  -2   3  11       20.24       17.78      4.86 o 
  -1   3  11      362.64      342.31     19.99 o 
   0   3  11       36.10       40.89      7.72 o 
   1   3  11      187.99      188.42     15.05 o 
   2   3  11      190.77      187.80     15.20 o 
   3   3  11       23.13       24.23      6.31 o 
   4   3  11      291.12      321.27     24.27 o 
   5   3  11      255.24      272.16     27.09 o 
   6   3  11      272.21      314.22     27.11 o 
   7   3  11       95.07       93.30      5.97 o 
   8   3  11      375.28      403.88     15.65 o 
   9   3  11      231.04      253.67      9.87 o 
  10   3  11      903.32      934.68     27.86 o 
  11   3  11        0.01       -2.13      2.13 o 
  12   3  11      106.82       97.64      6.04 o 
  13   3  11       18.14       23.35      3.61 o 
  14   3  11       48.52       38.22      3.88 o 
  15   3  11       81.46       95.25      5.06 o 
 -14   4  11       10.20       12.69      3.31 o 
 -13   4  11        0.82        3.15      3.88 o 
 -12   4  11       23.94       36.86      3.18 o 
 -11   4  11       10.64       10.37      2.20 o 
 -10   4  11        9.77       11.13      3.58 o 
  -9   4  11       96.83       87.21      8.15 o 
  -8   4  11      508.27      551.42     20.64 o 
  -7   4  11       19.15       21.21      4.79 o 
  -6   4  11      722.10      764.27     25.37 o 
  -5   4  11        0.00       -3.30      3.30 o 
  -4   4  11       20.37       29.58      5.74 o 
  -3   4  11      122.18      143.06     11.79 o 
  -2   4  11       63.96       79.20      9.15 o 
  -1   4  11      148.30      146.70     12.48 o 
   0   4  11      160.38      151.06     12.67 o 
   1   4  11        1.13       -2.40      3.49 o 
   2   4  11       94.42       87.57      9.88 o 
   3   4  11       21.79       20.25      3.39 o 
   4   4  11       83.34       84.87      8.06 o 
   5   4  11        0.21        3.36      2.42 o 
   6   4  11       28.25       30.13      9.24 o 
   7   4  11        3.89        1.63      3.07 o 
   8   4  11        1.41        1.81      3.41 o 
   9   4  11       15.73       18.64      4.79 o 
  10   4  11       34.63       37.19      5.77 o 
  11   4  11      282.73      315.04     21.67 o 
  12   4  11        6.45        3.12      2.40 o 
  13   4  11       15.97       11.92      2.89 o 
 -11   5  11      212.01      194.75      9.75 o 
 -10   5  11       19.55       23.93      4.26 o 
  -8   5  11       48.38       48.01      5.51 o 
  -7   5  11      278.98      267.33     12.96 o 
  -6   5  11      151.83      134.65      9.68 o 
  -5   5  11       71.28       62.34      4.71 o 
  -4   5  11       25.75       32.21      4.74 o 
  -3   5  11       19.20       21.14      3.13 o 
  -2   5  11        4.80        7.50      2.26 o 
  -1   5  11        3.68        6.16      2.29 o 
   0   5  11       85.16      108.69      6.80 o 
   1   5  11       56.39       63.34      5.21 o 
   2   5  11      128.72      135.33      7.63 o 
   3   5  11       25.30       25.40      3.50 o 
   4   5  11       98.67      108.68      6.72 o 
   5   5  11      367.03      413.07     12.79 o 
   6   5  11       10.03       10.32      2.82 o 
   7   5  11       11.96       14.88      2.89 o 
   8   5  11       69.52       71.87      5.16 o 
   9   5  11      181.88      194.16      7.80 o 
  10   5  11       14.81       15.75      5.35 o 
  11   5  11       93.11       88.58      6.67 o 
  12   5  11      171.60      156.13      8.25 o 
  -8   6  11        1.29       -1.58      3.12 o 
  -7   6  11       72.69       77.90      6.21 o 
  -6   6  11       18.95       16.56      2.36 o 
  -5   6  11        9.14        9.84      3.13 o 
  -4   6  11       91.21      101.10      5.36 o 
  -3   6  11       11.22        8.62      2.42 o 
  -2   6  11        2.67        0.36      1.96 o 
  -1   6  11        3.71        7.05      2.05 o 
   0   6  11        6.04        6.66      3.09 o 
   1   6  11       23.73       39.61      6.24 o 
   2   6  11      225.92      266.25     14.21 o 
   3   6  11       34.49       46.77      6.48 o 
   4   6  11       26.53       40.01      6.06 o 
   5   6  11        3.04        4.96      3.49 o 
   6   6  11       11.12       11.75      3.66 o 
   7   6  11       23.47       26.48      4.83 o 
   8   6  11        5.08        6.55      2.36 o 
   9   6  11        6.43        9.85      2.84 o 
  10   6  11      166.19      175.46      8.80 o 
  -6   7  11      529.19      581.23     15.93 o 
  -5   7  11        1.63        7.19      2.82 o 
  -4   7  11       20.79       31.05      4.26 o 
  -3   7  11       55.84       68.28      6.56 o 
  -2   7  11       39.87       47.65      5.79 o 
  -1   7  11      333.89      418.85     15.83 o 
   0   7  11       55.10       77.04      7.25 o 
   1   7  11      525.86      645.58     19.73 o 
   2   7  11      129.89      158.47      9.92 o 
   3   7  11       21.46       25.34      4.25 o 
   4   7  11      302.05      382.14     14.80 o 
   5   7  11      170.97      209.39     10.70 o 
   6   7  11       32.82       36.84      4.69 o 
   7   7  11        0.54        4.31      2.34 o 
   8   7  11       44.49       45.36      4.56 o 
   0   8  11       34.14       32.86      3.73 o 
   1   8  11        0.30       -0.30      1.69 o 
 -14   0  12        5.94        8.43      2.23 o 
 -13   0  12      132.46      149.34      8.01 o 
 -12   0  12       79.05       90.11      7.00 o 
 -11   0  12       51.08       62.57      6.45 o 
 -10   0  12       98.33      120.17      8.84 o 
  -9   0  12     1192.83     1291.62     29.49 o 
  -8   0  12       54.08       66.26      7.44 o 
  -7   0  12      200.87      211.73     13.24 o 
  -6   0  12      292.11      325.02     16.86 o 
  -5   0  12      233.19      257.37     15.33 o 
  -4   0  12       78.39       92.69      9.54 o 
  -3   0  12      588.54      672.37     25.84 o 
  -2   0  12      374.81      406.66     20.47 o 
  -1   0  12      484.83      572.53     24.57 o 
   0   0  12      281.28      286.88     17.94 o 
   1   0  12      989.60     1086.91     34.34 o 
   2   0  12      242.43      289.58     18.04 o 
   3   0  12      496.47      543.18     24.67 o 
   4   0  12      260.94      281.85     17.84 o 
   5   0  12        2.45        1.00      3.23 o 
   6   0  12        5.24        3.74      3.64 o 
   7   0  12        7.04       11.34      4.25 o 
   8   0  12        2.77        1.88      3.45 o 
   9   0  12       38.54       62.67      8.14 o 
  10   0  12       26.42       19.37      4.57 o 
  11   0  12       40.52       35.28      6.00 o 
  12   0  12        1.76        4.30      2.81 o 
  13   0  12        9.06       18.61      3.44 o 
  14   0  12        0.20       -1.44      1.66 o 
 -14   1  12        0.39        1.61      1.28 o 
 -13   1  12      160.10      179.84      5.95 o 
 -12   1  12      143.38      164.10      9.03 o 
 -11   1  12      220.17      207.15      7.60 o 
 -10   1  12      348.83      354.50     15.12 o 
  -9   1  12      122.29      121.74      6.46 o 
  -8   1  12      237.16      277.98     10.01 o 
  -7   1  12       14.26       16.49      3.10 o 
  -6   1  12      588.96      667.91     16.54 o 
  -5   1  12       59.92       66.84      5.64 o 
  -4   1  12      200.34      221.13     13.16 o 
  -3   1  12       30.82       33.26      4.36 o 
  -2   1  12       12.51       15.08      3.38 o 
  -1   1  12        6.87        8.64      3.72 o 
   0   1  12        5.66        6.04      3.16 o 
   1   1  12       78.68       84.64      6.88 o 
   2   1  12      352.87      386.64     14.40 o 
   3   1  12       29.30       26.80      4.15 o 
   4   1  12       13.35       12.26      3.67 o 
   5   1  12        0.50        2.24      2.48 o 
   6   1  12       12.11       15.73      3.48 o 
   7   1  12        7.80        6.84      2.72 o 
   8   1  12       72.69       79.55      6.57 o 
   9   1  12      128.93      159.80      8.62 o 
  10   1  12       86.36       86.93      6.26 o 
  11   1  12        2.48        2.93      1.92 o 
  12   1  12       42.85       34.61      3.60 o 
  13   1  12       64.46       59.83      4.12 o 
  14   1  12        5.20        9.44      2.67 o 
 -13   2  12       16.01       11.00      1.61 o 
 -12   2  12       79.83       72.89      3.89 o 
 -11   2  12       92.64       90.34      5.20 o 
 -10   2  12       17.37       13.75      2.32 o 
  -9   2  12        6.21       13.22      2.52 o 
  -8   2  12       53.30       57.56      4.87 o 
  -7   2  12      291.43      369.95     10.94 o 
  -6   2  12       42.65       41.88      4.12 o 
  -5   2  12        6.95        5.58      2.10 o 
  -4   2  12      326.41      359.08     29.62 o 
  -3   2  12        8.57       10.18      2.48 o 
  -2   2  12      173.27      222.61     11.97 o 
  -1   2  12      164.53      185.19     19.17 o 
   0   2  12        1.82        2.86      2.13 o 
   1   2  12       12.55       14.51      2.94 o 
   2   2  12      373.53      439.43     32.43 o 
   3   2  12       13.40       11.48      3.08 o 
   4   2  12        1.50        0.31      2.03 o 
   5   2  12      322.07      350.59     12.88 o 
   6   2  12        7.67        9.48      2.92 o 
   7   2  12       18.09       23.25      3.70 o 
   8   2  12        2.36        2.59      2.27 o 
   9   2  12      211.45      229.46      9.47 o 
  10   2  12       12.45       13.63      4.49 o 
  11   2  12      533.44      603.26     13.29 o 
  12   2  12      244.76      253.92     18.32 o 
  13   2  12       10.29       12.87      2.94 o 
 -12   3  12       55.47       44.60      3.78 o 
 -11   3  12        7.55        8.98      2.50 o 
 -10   3  12       75.98       63.94      4.80 o 
  -9   3  12        0.12        1.72      1.64 o 
  -8   3  12      268.61      297.57     10.17 o 
  -7   3  12        1.77        2.84      2.77 o 
  -6   3  12        0.69        0.12      2.62 o 
  -5   3  12       13.81       14.95      3.87 o 
  -4   3  12      155.53      151.99     11.30 o 
  -3   3  12       88.51       68.37      8.00 o 
  -2   3  12       31.39       26.34      5.28 o 
  -1   3  12        8.77       11.11      4.35 o 
   0   3  12       27.24       31.80      6.00 o 
   1   3  12       88.59       87.69      9.56 o 
   2   3  12       27.66       33.03      5.97 o 
   3   3  12        0.15       -0.43      3.23 o 
   4   3  12       34.76       30.55      6.18 o 
   5   3  12      153.94      169.21     12.52 o 
   6   3  12       33.65       32.37      5.72 o 
   7   3  12       57.23       54.51      7.15 o 
   8   3  12      146.84      155.55     11.22 o 
   9   3  12      261.73      268.02     14.03 o 
  10   3  12      147.77      139.21      9.62 o 
  11   3  12      125.01      132.34      8.75 o 
  12   3  12       54.63       51.65      5.10 o 
  -9   4  12        5.16       -1.72      1.72 o 
  -8   4  12       23.28       21.74      3.61 o 
  -7   4  12       70.77       70.33      6.54 o 
  -6   4  12        5.15        5.87      2.81 o 
  -5   4  12       10.78       15.80      3.74 o 
  -4   4  12      112.30      110.47      8.79 o 
  -3   4  12       42.21       52.65      6.42 o 
  -2   4  12        0.06       -0.58      3.04 o 
  -1   4  12       11.00       12.16      3.57 o 
   0   4  12        2.93       -0.65      2.18 o 
   1   4  12       92.66      104.47      9.35 o 
   2   4  12      113.07      116.70      9.83 o 
   3   4  12       41.12       38.87      5.85 o 
   4   4  12        0.57        2.87      2.58 o 
   5   4  12        5.95        5.28      2.64 o 
   6   4  12      233.35      272.89     13.72 o 
   7   4  12        8.48        6.18      2.86 o 
   8   4  12       20.55       14.36      3.48 o 
   9   4  12       53.78       57.89      5.61 o 
  10   4  12       19.16       18.02      3.33 o 
  -6   5  12       17.63       13.42      2.77 o 
  -5   5  12       77.91       83.98      6.21 o 
  -4   5  12       15.35       13.92      2.84 o 
  -3   5  12      122.11      150.97      8.87 o 
  -2   5  12       52.53       57.83      5.73 o 
  -1   5  12        5.54       -0.32      2.20 o 
   0   5  12        6.30        4.92      2.31 o 
   1   5  12       18.98       18.56      3.73 o 
   2   5  12       29.84       33.53      4.39 o 
   3   5  12        0.45        1.70      2.00 o 
   4   5  12        0.01        0.83      2.15 o 
   5   5  12       12.85        9.70      2.68 o 
   6   5  12        1.35        1.60      1.63 o 
 -10   1  13      235.06      238.58      8.56 o 
  -9   1  13      217.53      232.74     15.36 o 
  -8   1  13       86.08       94.99      4.61 o 
  -7   1  13       86.90       76.79      6.32 o 
  -6   1  13        3.19        2.01      1.49 o 
  -5   1  13      177.57      179.06      6.98 o 
  -4   1  13       97.10      115.32      6.38 o 
  -3   1  13        5.32        4.36      2.28 o 
  -2   1  13       56.27       61.05      4.67 o 
  -1   1  13       23.39       22.71      3.28 o 
   0   1  13        2.94        2.82      1.85 o 
   1   1  13       25.98       33.19      3.57 o 
   2   1  13        2.28        0.74      1.92 o 
   3   1  13        1.06        2.76      1.91 o 
   4   1  13        9.52       12.71      2.63 o 
   5   1  13       18.66       27.85      3.39 o 
   6   1  13       54.15       79.00      5.25 o 
   7   1  13       82.79       95.15      5.31 o 
   8   1  13      161.78      156.43      6.37 o 
   9   1  13      149.23      174.88      6.20 o 
  10   1  13        5.17        2.59      1.72 o 
  -9   2  13      382.12      306.13      9.79 o 
  -8   2  13        0.03        1.90      1.88 o 
  -7   2  13      239.17      255.94     29.10 o 
  -6   2  13        1.26        0.81      2.05 o 
  -5   2  13        6.71       15.21      3.70 o 
  -4   2  13        4.85        8.51      3.25 o 
  -3   2  13       18.55       20.21      3.92 o 
  -2   2  13       53.88       54.53      6.55 o 
  -1   2  13       43.31       57.95      4.05 o 
   0   2  13        0.95        2.22      1.78 o 
   1   2  13       76.10       76.55      4.81 o 
   2   2  13       47.93       48.00      4.92 o 
   3   2  13       60.88       54.57      4.05 o 
   4   2  13       37.92       53.63      3.97 o 
   5   2  13      161.60      188.29      6.88 o 
   6   2  13        0.02        0.24      2.48 o 
   7   2  13        7.39       10.55      3.00 o 
   8   2  13      474.76      560.28     16.87 o 
   9   2  13       48.79       57.23      5.21 o 
  -7   3  13        5.61        9.76      2.50 o 
  -6   3  13       14.00       20.73      3.27 o 
  -5   3  13       17.13       14.00      3.19 o 
  -4   3  13        9.22       10.82      2.99 o 
  -3   3  13      194.35      222.73     11.05 o 
  -2   3  13       33.05       37.10      4.90 o 
  -1   3  13       34.23       30.13      4.66 o 
   0   3  13       33.83       37.99      4.98 o 
   1   3  13        6.82        5.53      2.51 o 
   2   3  13        6.55        3.60      2.31 o 
   3   3  13        2.35       -0.96      2.41 o 
   4   3  13       28.20       29.18      4.48 o 
   5   3  13       36.56       39.60      4.99 o 
   6   3  13       47.90       47.48      5.19 o 
   7   3  13      184.67      236.09     10.26 o 
   8   3  13        5.17       15.26      2.88 o 
  -5   4  13      140.81      169.56      7.47 o 
  -4   4  13       50.98       71.74      5.21 o 
  -3   4  13      267.83      319.14     11.10 o 
  -2   4  13       34.59       47.41      4.65 o 
  -1   4  13        5.70        4.42      2.00 o 
   0   4  13       31.51       40.39      4.42 o 
   1   4  13        8.70       12.75      2.76 o 
   2   4  13        4.69        6.92      2.35 o 
   3   4  13        6.84        6.82      2.24 o 
   4   4  13       86.52       82.45      5.72 o 
                                                 
